# Supplementary material for: (2E)-N′-Benzoyl-3-(4-nitro­phen­yl)prop-2-enohydrazide
Source: Acta Crystallogr Sect E Struct Rep Online. 2009 Dec 16;66(Pt 1):o150–1. doi: 10.1107/S1600536809053379 (PMC2980068; doi:10.1107/S1600536809053379)
Supplement: Supplementary file 2 [file e-66-0o150-Isup2.hkl]

#
# h,k,l, Fc-squared, Fo-squared, sigma(Fo-squared) and status flag
#
data_I
_shelx_title ' 2007src1718 in P-1'
_shelx_refln_list_code          4
_shelx_F_calc_maximum       87.79
_exptl_crystal_F_000       324.00
_reflns_d_resolution_high  0.7708
 
loop_
 _symmetry_equiv_pos_as_xyz
 'x, y, z'
 '-x, -y, -z'
 
_cell_length_a     6.8263
_cell_length_b     9.6483
_cell_length_c    10.8571
_cell_angle_alpha  95.535
_cell_angle_beta  102.701
_cell_angle_gamma  91.728
 
_shelx_F_squared_multiplier     1.000
 
loop_
 _refln_index_h
 _refln_index_k
 _refln_index_l
 _refln_F_squared_calc
 _refln_F_squared_meas
 _refln_F_squared_sigma
 _refln_observed_status
   1   0   0      148.68      132.68      3.52 o
   2   0   0       61.04       79.68      1.62 o
   3   0   0      682.49      689.41     12.41 o
   4   0   0       46.52       41.10      1.96 o
   5   0   0        9.30       11.79      0.88 o
   6   0   0        2.21        0.74      0.76 o
   7   0   0       40.77       44.53      3.64 o
   8   0   0       54.15       68.93      5.70 o
  -8   1   0      122.27      118.32      4.90 o
  -7   1   0       70.50       75.52      2.70 o
  -6   1   0        0.02       -0.16      0.77 o
  -5   1   0       18.76       17.36      1.01 o
  -4   1   0      160.01      162.19      3.17 o
  -3   1   0       13.10       14.03      0.90 o
  -2   1   0        8.40       10.97      0.52 o
  -1   1   0      624.72      541.14      9.19 o
   1   1   0     2453.07     2071.01     64.89 o
   2   1   0      546.57      494.38      6.55 o
   3   1   0        3.43        5.31      0.59 o
   4   1   0       10.03        9.27      0.75 o
   5   1   0       37.55       40.67      2.38 o
   6   1   0       21.71       23.12      1.89 o
   7   1   0        0.33       -0.82      1.31 o
   8   1   0        1.97        1.59      3.52 o
  -8   2   0       16.22       17.80      2.34 o
  -7   2   0      314.81      340.89     11.44 o
  -6   2   0       17.35       18.93      1.17 o
  -5   2   0       81.29       83.33      2.20 o
  -4   2   0      707.94      739.08     11.66 o
  -3   2   0      189.63      186.40      3.46 o
  -2   2   0     1592.11     1558.08     21.80 o
  -1   2   0      332.17      294.87      4.63 o
   0   2   0     7706.66     6695.62    148.37 o
   1   2   0      186.23      197.66      2.74 o
   2   2   0      132.13      126.33      2.02 o
   3   2   0        2.25        0.82      0.40 o
   4   2   0      131.06      135.62      2.72 o
   5   2   0       57.16       55.86      2.44 o
   6   2   0        0.40        0.46      0.88 o
   7   2   0      305.73      317.12      9.00 o
   8   2   0        7.47        9.18      3.18 o
  -8   3   0       70.62       63.49      4.57 o
  -7   3   0        4.99        2.54      1.16 o
  -6   3   0        0.08        0.81      0.75 o
  -5   3   0       14.33       16.55      1.13 o
  -4   3   0       53.70       55.70      1.66 o
  -3   3   0      443.65      431.59      7.68 o
  -2   3   0      199.87      186.37      3.39 o
  -1   3   0     1484.80     1350.16     20.69 o
   0   3   0        0.23        0.96      0.40 o
   1   3   0      701.82      663.64      9.75 o
   2   3   0        9.68       10.04      0.85 o
   3   3   0        2.94        0.95      0.52 o
   4   3   0       96.78      108.91      2.76 o
   5   3   0       17.28       17.52      0.95 o
   6   3   0       90.64       90.04      4.01 o
   7   3   0       27.40       26.17      1.94 o
   8   3   0       13.31        7.39      2.20 o
  -8   4   0       56.75       52.05      3.44 o
  -7   4   0      156.20      165.98      4.76 o
  -6   4   0        0.68        0.02      1.01 o
  -5   4   0        0.20        0.33      0.79 o
  -4   4   0      623.26      666.73     11.09 o
  -3   4   0       60.93       70.41      3.72 o
  -2   4   0      266.72      255.62      4.39 o
  -1   4   0        5.68        5.03      0.57 o
   0   4   0        1.42        0.45      0.47 o
   1   4   0     1147.38     1142.67     15.06 o
   2   4   0      409.40      441.85      6.70 o
   3   4   0      103.00       92.51      1.92 o
   4   4   0       55.33       52.28      1.60 o
   5   4   0       18.32       16.60      1.01 o
   6   4   0       15.58       12.09      1.34 o
   7   4   0      190.00      191.88      8.54 o
   8   4   0       31.05       34.75     10.68 o
  -8   5   0       18.88       21.39      2.90 o
  -7   5   0       38.75       36.09      2.52 o
  -6   5   0       57.49       54.65      2.54 o
  -5   5   0      192.15      204.65      4.85 o
  -4   5   0       12.55       10.62      1.07 o
  -3   5   0        4.43        3.54      0.78 o
  -2   5   0        0.51        0.12      0.46 o
  -1   5   0      286.66      300.79      5.02 o
   0   5   0       53.22       54.43      3.31 o
   1   5   0       42.60       50.86      1.45 o
   2   5   0      135.58      117.56      2.61 o
   3   5   0       33.95       30.26      1.93 o
   4   5   0        0.14        0.99      0.72 o
   5   5   0        1.86        0.97      0.73 o
   6   5   0        1.13        0.84      0.87 o
   7   5   0        2.84        0.09      1.36 o
  -7   6   0       36.74       33.05      2.84 o
  -6   6   0        2.07        2.62      1.54 o
  -5   6   0      109.82      111.72      3.37 o
  -4   6   0     1060.15     1109.75     23.57 o
  -3   6   0       30.32       28.68      1.56 o
  -2   6   0       29.33       32.33      1.81 o
  -1   6   0      752.72      801.63     12.28 o
   0   6   0      114.16      120.54      3.01 o
   1   6   0       36.71       39.08      1.46 o
   2   6   0      732.44      706.91     10.30 o
   3   6   0     1338.43     1381.99     24.58 o
   4   6   0        0.32       -0.93      0.76 o
   5   6   0        0.40       -0.20      0.94 o
   6   6   0       15.32       15.03      3.18 o
   7   6   0       38.91       27.81      4.39 o
  -7   7   0        9.90       11.42      4.62 o
  -6   7   0        4.12        4.45      1.54 o
  -5   7   0      110.99      124.22      3.97 o
  -4   7   0        0.29        0.21      0.88 o
  -3   7   0        0.08        0.87      0.91 o
  -2   7   0       92.05       89.34      3.67 o
  -1   7   0       57.45       53.99      2.17 o
   0   7   0      145.88      144.68      3.47 o
   1   7   0      105.47      107.26      3.76 o
   2   7   0      575.13      584.21      9.50 o
   3   7   0       94.86       91.40      2.83 o
   4   7   0        2.57        2.87      0.90 o
   5   7   0        1.10        0.14      1.09 o
   6   7   0        2.35       -2.97      3.67 o
  -6   8   0      401.12      394.23     14.87 o
  -5   8   0      308.72      306.99      8.10 o
  -4   8   0        2.12       -0.09      1.18 o
  -3   8   0       43.71       41.91      3.11 o
  -2   8   0        8.69       11.43      1.21 o
  -1   8   0      112.15       95.89      3.50 o
   0   8   0       95.71       91.01      2.67 o
   1   8   0       12.20       11.32      1.08 o
   2   8   0       57.44       63.29      2.03 o
   3   8   0     1689.74     1764.94     25.28 o
   4   8   0        5.92        1.21      1.35 o
   5   8   0        7.96        6.59      3.67 o
   6   8   0        1.12        2.70      2.24 o
  -6   9   0        0.02       -0.41      2.40 o
  -5   9   0      184.71      189.17      6.77 o
  -4   9   0       55.51       53.56      2.84 o
  -3   9   0       25.41       23.41      1.87 o
  -2   9   0       11.84       10.46      1.52 o
  -1   9   0       16.74       19.28      1.90 o
   0   9   0        5.42        8.60      1.51 o
   1   9   0        2.12        1.47      1.03 o
   2   9   0       96.88       97.54      3.02 o
   3   9   0       42.55       37.09      3.26 o
   4   9   0       49.69       49.85      6.94 o
   5   9   0       29.13       29.35      3.52 o
  -5  10   0      152.16      144.14     12.59 o
  -4  10   0       64.00       72.63      7.57 o
  -3  10   0       96.81       92.75      5.65 o
  -2  10   0      135.38      141.96      5.11 o
  -1  10   0      193.65      181.74      5.24 o
   0  10   0      103.79      104.38      3.82 o
   1  10   0      217.33      225.23      8.08 o
   2  10   0       33.30       36.54      2.29 o
   3  10   0       10.46        8.30      1.61 o
   4  10   0        0.14        0.94      3.99 o
  -4  11   0       31.57       28.81      4.16 o
  -3  11   0       21.23       17.55      2.85 o
  -2  11   0        2.59        2.60      3.18 o
  -1  11   0        8.64        3.14      3.47 o
   0  11   0        2.88        0.55      3.23 o
   1  11   0       29.15       29.47      2.98 o
   2  11   0       47.77       39.35      3.55 o
   3  11   0       12.22       15.11      3.91 o
  -2  12   0       11.76        8.96      3.25 o
  -1  12   0       66.06       65.39      4.66 o
   0  12   0       36.59       24.39      4.73 o
   1  12   0        2.44        4.66      2.26 o
  -2 -12   1       36.84       41.98     13.55 o
  -1 -12   1      134.29      123.62     11.83 o
   0 -12   1       16.36       17.46      4.83 o
   1 -12   1        1.33       -3.16      2.10 o
   2 -12   1       53.49       46.98      5.22 o
  -3 -11   1        0.02        1.94      2.21 o
  -2 -11   1        2.54        1.96      1.97 o
  -1 -11   1        0.95        1.84      1.91 o
   0 -11   1       27.76       31.78      2.72 o
   1 -11   1       12.32        7.57      2.99 o
   2 -11   1       13.86       10.27      3.32 o
   3 -11   1        1.14       -1.62      3.00 o
   4 -11   1      109.20      111.01      6.32 o
  -4 -10   1       26.77       25.04      3.18 o
  -3 -10   1        1.05       -0.61      1.63 o
  -2 -10   1        0.40        2.60      1.38 o
  -1 -10   1       52.81       44.76      2.26 o
   0 -10   1      129.94      134.63      4.39 o
   1 -10   1        0.00       -1.44      2.22 o
   2 -10   1      121.08      107.16      6.16 o
   3 -10   1      103.69      104.30      5.73 o
   4 -10   1      120.20      122.26      5.12 o
   5 -10   1       65.60       62.85      4.54 o
  -5  -9   1       19.04       20.75      3.34 o
  -4  -9   1       48.51       51.88      3.12 o
  -3  -9   1       90.73       92.53      3.81 o
  -2  -9   1      145.91      145.17      6.31 o
  -1  -9   1      200.57      205.06      4.47 o
   0  -9   1       28.15       31.20      2.40 o
   1  -9   1       28.89       28.22      1.88 o
   2  -9   1       79.00       85.36      2.79 o
   3  -9   1       11.29       12.66      1.48 o
   4  -9   1       56.06       52.32      4.16 o
   5  -9   1       26.89       23.26      2.12 o
   6  -9   1       19.51       17.07      3.02 o
  -6  -8   1       35.34       51.74      6.06 o
  -5  -8   1      126.17      144.43     12.07 o
  -4  -8   1       48.58       50.65      2.48 o
  -3  -8   1      204.09      217.30      4.81 o
  -2  -8   1      435.67      438.27      7.52 o
  -1  -8   1      302.93      307.67      6.08 o
   0  -8   1       76.51       85.02      3.73 o
   1  -8   1        0.00        4.48      1.71 o
   2  -8   1       22.23       21.11      1.65 o
   3  -8   1       48.97       58.41      3.18 o
   4  -8   1       25.31       21.54      2.90 o
   5  -8   1      417.69      417.52     11.48 o
   6  -8   1        0.12       -3.94      2.75 o
  -7  -7   1        0.02       -3.08     10.76 o
  -6  -7   1        0.05        2.32      1.35 o
  -5  -7   1        4.06        3.93      1.05 o
  -4  -7   1        4.99        4.26      1.25 o
  -3  -7   1      211.67      207.97      5.29 o
  -2  -7   1      187.91      186.63      3.67 o
  -1  -7   1        1.50        0.73      0.72 o
   0  -7   1      107.27      106.78      5.22 o
   1  -7   1        0.05       -1.25      1.03 o
   2  -7   1      101.82      120.52      3.98 o
   3  -7   1       21.08       25.83      2.29 o
   4  -7   1        1.01        1.52      0.95 o
   5  -7   1        8.97        8.54      1.24 o
   6  -7   1        1.20        0.22      1.63 o
   7  -7   1        2.51        3.32      2.81 o
  -7  -6   1       24.27       21.70      3.08 o
  -6  -6   1       18.94       17.42      1.76 o
  -5  -6   1       49.44       50.42      1.89 o
  -4  -6   1      261.01      260.08      5.33 o
  -3  -6   1      174.97      174.86      4.08 o
  -2  -6   1        6.23        7.27      0.72 o
  -1  -6   1       19.98       19.76      1.37 o
   0  -6   1      158.76      158.17      3.31 o
   1  -6   1     1366.99     1530.70     22.48 o
   2  -6   1        9.88        8.28      0.97 o
   3  -6   1        0.12       -0.47      0.86 o
   4  -6   1        7.42        8.63      1.02 o
   5  -6   1      104.34      107.33      4.02 o
   6  -6   1        8.07        9.70      1.58 o
   7  -6   1       10.14       12.48      3.82 o
  -7  -5   1        5.65        2.08      1.33 o
  -6  -5   1       38.02       31.27      1.76 o
  -5  -5   1        6.34        3.07      0.78 o
  -4  -5   1       40.85       41.24      2.44 o
  -3  -5   1       68.28       67.36      2.65 o
  -2  -5   1      115.48      109.96      3.17 o
  -1  -5   1       16.37       17.14      0.81 o
   0  -5   1       31.68       31.30      1.19 o
   1  -5   1        8.18        9.58      0.71 o
   2  -5   1      388.90      401.05      6.73 o
   3  -5   1       28.98       31.34      1.89 o
   4  -5   1       22.39       20.96      1.43 o
   5  -5   1       77.96       73.06      3.58 o
   6  -5   1       13.97       12.39      1.50 o
   7  -5   1       45.85       45.09      4.15 o
  -8  -4   1       34.21       32.14      3.03 o
  -7  -4   1        0.01        0.62      1.70 o
  -6  -4   1      169.37      169.01      3.67 o
  -5  -4   1        3.56        3.10      0.67 o
  -4  -4   1       10.49        8.26      0.69 o
  -3  -4   1      425.72      502.93      7.05 o
  -2  -4   1       31.62       35.28      1.45 o
  -1  -4   1      444.53      437.73      6.47 o
   0  -4   1      157.24      176.52      3.26 o
   1  -4   1      318.02      333.61      5.63 o
   2  -4   1       59.39       65.77      1.76 o
   3  -4   1       27.99       30.79      1.93 o
   4  -4   1      126.82      132.03      5.49 o
   5  -4   1       37.32       43.16      2.19 o
   6  -4   1      481.23      535.58     13.56 o
   7  -4   1        1.07       -0.70      1.39 o
   8  -4   1      212.22      223.78      9.39 o
  -8  -3   1        1.09       -0.41      1.76 o
  -7  -3   1       37.83       31.61      3.05 o
  -6  -3   1       39.71       44.57      1.91 o
  -5  -3   1        6.89        3.94      0.66 o
  -4  -3   1      173.81      195.18      3.35 o
  -3  -3   1      128.95      121.93      2.22 o
  -2  -3   1        4.37        6.04      0.83 o
  -1  -3   1       48.72       56.73      1.18 o
   0  -3   1      262.28      241.02      3.99 o
   1  -3   1     1460.09     1426.15     20.24 o
   2  -3   1       19.18       17.42      1.14 o
   3  -3   1       99.69       97.75      2.92 o
   4  -3   1       24.39       21.41      1.12 o
   5  -3   1       18.57       19.40      1.23 o
   6  -3   1        3.10        3.62      0.88 o
   7  -3   1       39.42       36.52      2.25 o
   8  -3   1       17.21       20.73      2.34 o
  -8  -2   1        0.38       -1.32      1.91 o
  -7  -2   1      202.19      189.27      5.60 o
  -6  -2   1       36.02       35.21      2.65 o
  -5  -2   1        8.54        6.80      0.71 o
  -4  -2   1      162.42      160.43      4.34 o
  -3  -2   1     6113.25     6133.61     76.45 o
  -2  -2   1        0.01        0.23      0.22 o
  -1  -2   1      670.67      628.91      7.80 o
   0  -2   1       17.50       27.43      0.75 o
   1  -2   1      132.10      126.65      2.38 o
   2  -2   1      105.07      119.01      2.34 o
   3  -2   1        2.47        4.00      0.65 o
   4  -2   1       41.64       36.11      2.00 o
   5  -2   1      170.88      173.74      4.18 o
   6  -2   1        2.74        1.97      0.89 o
   7  -2   1      125.52      136.09      4.20 o
   8  -2   1      309.72      316.91     10.31 o
  -8  -1   1        0.08        0.56      1.41 o
  -7  -1   1      132.30      134.97      3.61 o
  -6  -1   1        3.07        2.93      0.72 o
  -5  -1   1        5.55        6.48      0.74 o
  -4  -1   1        4.37        7.70      0.60 o
  -3  -1   1        0.59        0.56      0.44 o
  -2  -1   1      254.26      226.51      3.17 o
  -1  -1   1     1072.32      873.90     16.43 o
   1  -1   1        2.84        3.56      0.33 o
   2  -1   1      540.61      553.34      8.50 o
   3  -1   1        9.13       10.29      0.82 o
   4  -1   1       36.76       38.89      1.55 o
   5  -1   1        2.55        2.84      1.12 o
   6  -1   1       38.96       44.59      2.00 o
   7  -1   1        1.18        2.31      1.28 o
   8  -1   1       34.21       29.15      3.38 o
  -8   0   1       20.05       21.20      2.22 o
  -7   0   1      736.75      798.56     13.18 o
  -6   0   1       54.39       55.37      1.88 o
  -5   0   1      334.35      361.96      5.79 o
  -4   0   1       41.60       39.00      1.10 o
  -3   0   1        2.86        1.51      0.57 o
  -2   0   1     1464.71     1384.46     17.75 o
  -1   0   1      106.17        0.00      0.23 o
   1   0   1      181.41      170.76      2.92 o
   2   0   1        0.84        2.53      0.38 o
   3   0   1      750.14      791.63     11.20 o
   4   0   1      992.56     1074.49     15.63 o
   5   0   1      157.97      170.69      3.66 o
   6   0   1       55.49       68.07      2.64 o
   7   0   1        1.67        0.48      1.12 o
   8   0   1      430.89      468.31     18.63 o
  -8   1   1       61.10       53.70      6.70 o
  -7   1   1      158.28      168.31      5.92 o
  -6   1   1       62.43       62.09      1.93 o
  -5   1   1       70.07       70.22      1.74 o
  -4   1   1        1.09        0.85      0.48 o
  -3   1   1        8.36       11.58      0.62 o
  -2   1   1      654.92      619.00      9.05 o
  -1   1   1      148.76      132.23      4.73 o
   0   1   1      252.74      217.48      9.53 o
   1   1   1      842.46      751.10     10.78 o
   2   1   1      282.13      274.67      3.86 o
   3   1   1        0.04        0.07      0.39 o
   4   1   1       24.78       31.29      1.58 o
   5   1   1       24.03       25.44      1.33 o
   6   1   1        9.93        8.87      0.99 o
   7   1   1        8.89       10.20      1.89 o
   8   1   1       19.92       11.80      3.89 o
  -8   2   1        3.70       -0.01      1.75 o
  -7   2   1      348.71      367.59      7.89 o
  -6   2   1      102.86      108.48      3.18 o
  -5   2   1      648.47      671.57     11.04 o
  -4   2   1      954.86      995.39     14.77 o
  -3   2   1        5.22       10.12      0.63 o
  -2   2   1      297.45      311.66      4.97 o
  -1   2   1      418.09      402.19      6.07 o
   0   2   1      463.30      386.67      5.74 o
   1   2   1       73.18       82.61      2.01 o
   2   2   1       29.90       27.73      1.09 o
   3   2   1       59.72       45.80      1.41 o
   4   2   1     1469.40     1617.22     24.95 o
   5   2   1        7.31        8.84      0.96 o
   6   2   1       51.58       52.94      3.02 o
   7   2   1        0.09       -0.24      1.50 o
   8   2   1        2.01       -2.15      3.33 o
  -8   3   1      167.29      173.04      9.24 o
  -7   3   1        6.22        4.69      1.47 o
  -6   3   1       74.46       81.35      2.39 o
  -5   3   1        3.38        4.77      0.81 o
  -4   3   1      403.20      419.85      7.09 o
  -3   3   1      240.97      225.80      4.43 o
  -2   3   1      168.35      160.26      2.92 o
  -1   3   1      456.45      406.06      6.12 o
   0   3   1        0.44        0.41      0.40 o
   1   3   1       92.16       95.21      1.82 o
   2   3   1      133.03      144.36      2.93 o
   3   3   1        7.74        6.66      0.54 o
   4   3   1       17.52       15.97      0.93 o
   5   3   1       15.90       16.05      1.01 o
   6   3   1       12.14       10.96      1.05 o
   7   3   1       86.58       92.10      5.25 o
   8   3   1        0.13       -5.62      3.75 o
  -8   4   1       42.80       39.83      4.95 o
  -7   4   1      314.43      341.15      7.59 o
  -6   4   1        5.96        3.33      1.13 o
  -5   4   1      112.73      131.46      3.35 o
  -4   4   1       28.54       34.26      2.20 o
  -3   4   1      499.66      511.55      8.13 o
  -2   4   1        0.41        0.60      0.56 o
  -1   4   1      855.01      912.61     13.12 o
   0   4   1     1234.40     1350.38     19.24 o
   1   4   1        1.35        2.02      0.79 o
   2   4   1       67.01       72.14      1.73 o
   3   4   1      151.42      147.86      2.71 o
   4   4   1       67.47       76.08      1.82 o
   5   4   1       28.48       27.75      1.48 o
   6   4   1       39.43       38.59      2.06 o
   7   4   1       45.55       44.85      3.39 o
  -8   5   1        5.03        5.99      1.88 o
  -7   5   1        9.77        8.22      1.33 o
  -6   5   1       10.55        9.82      1.26 o
  -5   5   1       10.92       10.57      1.04 o
  -4   5   1       20.47       17.27      1.62 o
  -3   5   1       21.35       18.88      1.36 o
  -2   5   1        0.30        1.06      0.54 o
  -1   5   1      352.03      386.57      9.67 o
   0   5   1       47.93       51.58      1.43 o
   1   5   1        5.42        5.65      0.75 o
   2   5   1        1.09        1.57      0.54 o
   3   5   1       65.27       65.79      2.22 o
   4   5   1      209.02      211.47      4.34 o
   5   5   1       20.69       15.87      1.12 o
   6   5   1        0.10        0.04      0.84 o
   7   5   1        8.61        2.59      2.95 o
  -7   6   1        8.25        8.52      1.97 o
  -6   6   1       10.98        4.59      2.53 o
  -5   6   1       97.27      108.95      3.18 o
  -4   6   1      459.81      484.10      8.83 o
  -3   6   1       90.08       92.16      3.79 o
  -2   6   1        4.43        4.61      0.84 o
  -1   6   1       18.23       26.18      3.12 o
   0   6   1      629.29      777.78     15.01 o
   1   6   1       71.55       73.76      2.02 o
   2   6   1       12.30       11.59      1.25 o
   3   6   1      406.91      403.33      7.61 o
   4   6   1      329.69      364.05      6.81 o
   5   6   1       49.83       47.42      2.28 o
   6   6   1       44.59       42.40      3.14 o
   7   6   1        3.91       -0.63      2.15 o
  -7   7   1       10.23        5.93      1.88 o
  -6   7   1        1.14        0.81      1.27 o
  -5   7   1        2.59        3.59      1.14 o
  -4   7   1       60.29       61.50      2.92 o
  -3   7   1        8.08        7.28      0.91 o
  -2   7   1       49.81       50.33      1.69 o
  -1   7   1      120.34      132.44      3.56 o
   0   7   1       43.10       44.50      2.82 o
   1   7   1       47.81       50.18      1.91 o
   2   7   1      126.31      128.77      3.58 o
   3   7   1      282.04      293.98      6.89 o
   4   7   1       78.91       77.77      2.62 o
   5   7   1       49.10       51.31      2.71 o
   6   7   1        0.42        0.35      4.07 o
  -6   8   1       60.32       66.43      4.39 o
  -5   8   1        3.14        2.47      1.38 o
  -4   8   1      338.15      357.07      8.12 o
  -3   8   1      295.81      290.75     10.52 o
  -2   8   1       30.97       33.96      1.84 o
  -1   8   1       71.02       63.61      2.24 o
   0   8   1       85.15       72.41      2.41 o
   1   8   1        0.05       -1.27      0.89 o
   2   8   1      279.65      284.71      6.84 o
   3   8   1      211.81      218.62      5.35 o
   4   8   1       22.97       21.36      2.13 o
   5   8   1       31.14       40.16     11.16 o
   6   8   1      142.47      164.69     20.17 o
  -6   9   1       28.01       18.08      6.69 o
  -5   9   1       40.47       43.27      3.24 o
  -4   9   1        6.65        9.57      1.70 o
  -3   9   1       82.75       86.04      3.14 o
  -2   9   1        0.69       -1.12      1.13 o
  -1   9   1        7.32        3.85      1.23 o
   0   9   1        5.07        4.20      1.38 o
   1   9   1        6.91        5.39      1.71 o
   2   9   1       37.99       40.35      2.43 o
   3   9   1       64.91       67.77      3.29 o
   4   9   1        0.91       -1.51      2.12 o
   5   9   1       40.67       40.17      6.78 o
  -5  10   1       38.84       45.30      5.36 o
  -4  10   1       17.80       12.88      2.66 o
  -3  10   1      205.81      213.13      8.58 o
  -2  10   1      232.72      218.19      6.86 o
  -1  10   1      337.71      321.85      8.59 o
   0  10   1        0.34       -0.37      1.55 o
   1  10   1       25.56       23.60      2.08 o
   2  10   1       35.76       38.78      2.46 o
   3  10   1       14.31       20.54      3.11 o
   4  10   1        0.72        2.77      2.86 o
  -4  11   1        1.00       -3.84      3.29 o
  -3  11   1       77.10       67.24      5.81 o
  -2  11   1       18.78       13.98      2.62 o
  -1  11   1        5.51        5.34      1.67 o
   0  11   1        5.47        3.36      1.52 o
   1  11   1       23.98       28.68      2.55 o
   2  11   1       21.80       25.95      4.61 o
   3  11   1        0.45       -1.53      3.88 o
  -2  12   1       11.99        1.65      3.10 o
  -1  12   1      134.13      113.34      6.92 o
   0  12   1        5.41        6.94      2.91 o
   1  12   1        5.64        4.96      2.29 o
  -2 -12   2       22.11       24.54      7.49 o
  -1 -12   2        0.05       -2.07      2.95 o
   0 -12   2       41.22       31.15      3.75 o
   1 -12   2       34.24       33.19     10.04 o
   2 -12   2       54.16       54.34      6.01 o
  -3 -11   2       44.94       44.22      4.01 o
  -2 -11   2       13.23        9.54      2.34 o
  -1 -11   2       15.86       14.68      2.53 o
   0 -11   2        8.27        9.17      2.26 o
   1 -11   2       23.63       20.58      2.70 o
   2 -11   2       14.57       13.58      3.03 o
   3 -11   2        0.01       -0.17      2.41 o
   4 -11   2        0.01       -4.19      2.79 o
  -5 -10   2       31.36       33.39      3.55 o
  -4 -10   2       38.27       46.81      9.41 o
  -3 -10   2       25.90       19.20      1.95 o
  -2 -10   2      579.57      604.02     12.74 o
  -1 -10   2        0.71       -0.98      1.73 o
   0 -10   2       33.38       32.25      2.58 o
   1 -10   2        0.27        0.86      1.46 o
   2 -10   2      173.95      185.37      6.95 o
   3 -10   2       92.55       83.63      3.61 o
   4 -10   2        0.01        0.50      3.12 o
   5 -10   2       24.30       23.15      5.01 o
  -5  -9   2        2.65       -1.67      7.49 o
  -4  -9   2        9.62        9.21      2.73 o
  -3  -9   2       26.56       29.03      2.27 o
  -2  -9   2        2.26        2.04      1.09 o
  -1  -9   2      398.45      410.65      7.46 o
   0  -9   2       22.94       26.08      3.23 o
   1  -9   2       96.82      107.57      3.55 o
   2  -9   2        3.34        0.73      1.19 o
   3  -9   2       15.63       10.78      1.74 o
   4  -9   2        4.34        2.85      1.52 o
   5  -9   2       21.23       12.74      4.51 o
   6  -9   2      113.61      114.79      7.02 o
  -6  -8   2        5.39        9.74      3.59 o
  -5  -8   2       40.00       34.96      4.72 o
  -4  -8   2       42.89       39.65      1.78 o
  -3  -8   2       57.59       63.14      2.11 o
  -2  -8   2     2446.62     2600.38     35.80 o
  -1  -8   2        0.25        0.51      0.91 o
   0  -8   2      116.46      128.57      4.03 o
   1  -8   2       82.22       87.43      5.61 o
   2  -8   2        4.31        5.51      1.40 o
   3  -8   2       22.40       24.89      1.98 o
   4  -8   2       76.39       76.10      4.83 o
   5  -8   2      281.01      288.98     12.45 o
   6  -8   2      131.04      134.89      6.93 o
  -7  -7   2        0.89        0.82      2.05 o
  -6  -7   2        0.00       -0.10      1.55 o
  -5  -7   2        0.76        0.90      1.12 o
  -4  -7   2        4.59        4.03      0.88 o
  -3  -7   2        0.08       -0.02      1.18 o
  -2  -7   2      103.71      100.69      2.65 o
  -1  -7   2      244.40      249.35      4.96 o
   0  -7   2       23.53       25.28      1.78 o
   1  -7   2       17.83       14.22      1.44 o
   2  -7   2      107.37      110.21      2.97 o
   3  -7   2       13.24       11.63      1.85 o
   4  -7   2        0.00       -1.21      1.12 o
   5  -7   2       15.97       16.21      2.42 o
   6  -7   2        4.30        5.70      1.85 o
   7  -7   2       86.10      100.91      6.00 o
  -7  -6   2       41.76       41.25      6.08 o
  -6  -6   2      408.65      357.69     11.85 o
  -5  -6   2       11.35        8.71      1.03 o
  -4  -6   2       15.66       14.47      1.15 o
  -3  -6   2       66.58       66.38      2.09 o
  -2  -6   2      322.53      314.48      7.34 o
  -1  -6   2        1.72        1.74      0.59 o
   0  -6   2      126.05      124.70      3.53 o
   1  -6   2       37.52       38.83      2.77 o
   2  -6   2        6.19        9.43      0.92 o
   3  -6   2       78.67       78.52      2.52 o
   4  -6   2        8.14        6.77      1.07 o
   5  -6   2      516.47      537.13     11.39 o
   6  -6   2        6.03        4.34      1.90 o
   7  -6   2        8.16        5.88      2.48 o
  -7  -5   2       11.91        5.82      1.28 o
  -6  -5   2        4.19        3.27      0.75 o
  -5  -5   2       84.73       74.39      2.27 o
  -4  -5   2        4.01        4.23      0.82 o
  -3  -5   2      116.36      111.82      2.29 o
  -2  -5   2       28.89       30.48      1.24 o
  -1  -5   2       11.77       16.72      0.85 o
   0  -5   2       97.14       97.12      3.08 o
   1  -5   2        1.48        1.71      0.74 o
   2  -5   2      551.56      559.49      9.35 o
   3  -5   2       17.41       16.75      2.33 o
   4  -5   2       88.54       88.38      2.64 o
   5  -5   2        1.04        1.05      1.06 o
   6  -5   2       41.76       31.66      3.00 o
   7  -5   2       20.13       17.62      5.13 o
  -8  -4   2        6.06       10.84      4.28 o
  -7  -4   2        2.15        1.33      1.35 o
  -6  -4   2      282.36      251.02      6.95 o
  -5  -4   2       11.81        8.25      0.74 o
  -4  -4   2      123.86      116.87      2.40 o
  -3  -4   2       24.24       26.28      0.94 o
  -2  -4   2       18.93       21.22      1.09 o
  -1  -4   2      606.06      633.93      8.80 o
   0  -4   2      214.84      209.26      3.74 o
   1  -4   2      652.59      743.29     11.36 o
   2  -4   2      275.43      264.10      4.92 o
   3  -4   2       40.83       48.26      2.77 o
   4  -4   2      179.55      178.53      4.86 o
   5  -4   2       93.45       86.11      3.33 o
   6  -4   2       10.09        9.58      1.54 o
   7  -4   2       22.24       23.73      2.58 o
  -8  -3   2        0.43        0.65      1.70 o
  -7  -3   2       13.34        9.94      1.15 o
  -6  -3   2        0.62       -0.30      0.93 o
  -5  -3   2       39.53       34.14      1.68 o
  -4  -3   2      101.10      108.25      2.33 o
  -3  -3   2       82.66       88.93      2.58 o
  -2  -3   2       20.07       22.44      1.22 o
  -1  -3   2      655.92      597.87      9.35 o
   0  -3   2      728.46      694.91     10.31 o
   1  -3   2      584.50      571.21      8.86 o
   2  -3   2        6.27        5.02      0.57 o
   3  -3   2        5.23        4.35      0.66 o
   4  -3   2       47.15       48.87      1.67 o
   5  -3   2      100.75      104.46      3.89 o
   6  -3   2       21.91       21.30      1.93 o
   7  -3   2        3.34        2.80      1.29 o
   8  -3   2      101.43       97.66      4.56 o
  -8  -2   2       15.92       21.04      3.11 o
  -7  -2   2       21.71       21.21      1.46 o
  -6  -2   2      287.49      289.80      5.68 o
  -5  -2   2      217.23      235.53      4.84 o
  -4  -2   2      159.77      162.23      2.75 o
  -3  -2   2      348.50      340.85      5.56 o
  -2  -2   2       19.13       17.44      0.60 o
  -1  -2   2       97.91       81.14      1.67 o
   0  -2   2     2280.04     2299.43     31.27 o
   2  -2   2     1460.59     1443.05     20.24 o
   3  -2   2      154.87      152.79      3.26 o
   4  -2   2      123.19      130.57      3.70 o
   5  -2   2      284.70      312.28      7.04 o
   6  -2   2       82.33       83.10      3.96 o
   7  -2   2        9.70        8.90      1.77 o
   8  -2   2        4.10        0.61      2.12 o
  -8  -1   2        0.03       -2.06      1.59 o
  -7  -1   2      106.30      103.26      3.40 o
  -6  -1   2        7.63        8.41      0.87 o
  -5  -1   2        3.59        3.97      0.66 o
  -4  -1   2        1.01        0.30      0.41 o
  -3  -1   2      142.07      137.22      2.59 o
  -2  -1   2        0.73        1.50      0.22 o
  -1  -1   2       53.63       61.12      1.04 o
   0  -1   2     1078.72      964.82     13.72 o
   1  -1   2     2455.90     2331.98     32.08 o
   2  -1   2     1039.74     1032.72     15.10 o
   3  -1   2      368.48      357.24      7.44 o
   4  -1   2        9.26        9.94      0.98 o
   5  -1   2       31.45       32.46      1.45 o
   6  -1   2       10.92        9.52      1.29 o
   7  -1   2        1.07        2.60      1.59 o
   8  -1   2       17.84       20.92      4.65 o
  -8   0   2      250.95      282.51     12.83 o
  -7   0   2      582.59      620.63     10.74 o
  -6   0   2      172.43      190.87      3.93 o
  -5   0   2        1.70        3.04      0.55 o
  -4   0   2       18.96       16.81      0.80 o
  -3   0   2      259.93      266.94      5.71 o
  -2   0   2       19.64       28.38      0.88 o
  -1   0   2     1028.71      899.15     11.47 o
   0   0   2      424.59      375.26      4.81 o
   2   0   2       41.35       32.18      1.37 o
   3   0   2      226.04      240.09      4.09 o
   4   0   2      284.72      312.23      6.83 o
   5   0   2        7.25        6.06      1.42 o
   6   0   2        6.06        6.49      1.00 o
   7   0   2       60.71       58.42      2.55 o
   8   0   2      149.82      148.92      8.96 o
  -8   1   2       11.07       10.52      2.20 o
  -7   1   2      296.25      309.94      6.29 o
  -6   1   2       66.84       68.58      1.90 o
  -5   1   2        1.68        1.25      0.59 o
  -4   1   2        5.89        9.31      0.60 o
  -3   1   2      278.22      290.89      4.33 o
  -2   1   2      750.42      699.90      9.89 o
  -1   1   2      197.46      181.73      5.20 o
   0   1   2      513.08      438.49      8.01 o
   1   1   2       53.37       63.18      2.41 o
   2   1   2      227.38      213.28      3.94 o
   3   1   2        9.67       12.28      1.03 o
   4   1   2       41.74       43.95      1.76 o
   5   1   2       50.22       56.04      2.41 o
   6   1   2        1.51        2.53      1.12 o
   7   1   2       44.04       45.65      2.89 o
   8   1   2       45.16       52.32     10.20 o
  -8   2   2       21.09       17.76      3.84 o
  -7   2   2      141.87      129.89      3.99 o
  -6   2   2      657.54      712.70     13.37 o
  -5   2   2        8.65        7.56      0.72 o
  -4   2   2       48.88       49.95      2.31 o
  -3   2   2     2298.44     2340.67     31.80 o
  -2   2   2      622.43      635.91      9.01 o
  -1   2   2      296.94      284.11      4.77 o
   0   2   2     1134.13      987.86     13.91 o
   1   2   2       62.88       63.21      1.39 o
   2   2   2       13.77        9.66      0.60 o
   3   2   2      370.28      376.20      6.14 o
   4   2   2      319.63      323.87      6.21 o
   5   2   2        6.77        7.66      1.01 o
   6   2   2       35.65       34.84      2.80 o
   7   2   2        2.15        1.77      1.94 o
   8   2   2      136.95      120.40     24.00 o
  -8   3   2       22.74       23.04      3.20 o
  -7   3   2       17.13       18.15      1.49 o
  -6   3   2       87.86       85.83      4.55 o
  -5   3   2        4.24        3.30      1.05 o
  -4   3   2      577.62      606.78      9.45 o
  -3   3   2      390.88      389.42      6.20 o
  -2   3   2       83.44       81.72      1.71 o
  -1   3   2        0.57       -0.16      0.29 o
   0   3   2      263.19      245.48      4.08 o
   1   3   2       66.85       65.56      1.74 o
   2   3   2      211.96      227.50      4.34 o
   3   3   2       66.30       64.68      1.82 o
   4   3   2       80.39       78.73      1.92 o
   5   3   2        5.48        3.00      0.82 o
   6   3   2       27.44       30.44      1.73 o
   7   3   2        1.17        0.57      1.93 o
  -8   4   2      122.74      139.77      6.09 o
  -7   4   2      133.12      131.65      4.75 o
  -6   4   2       10.72       12.62      1.56 o
  -5   4   2       36.97       36.82      1.63 o
  -4   4   2        4.86        4.72      0.64 o
  -3   4   2     1103.70     1176.96     17.85 o
  -2   4   2       12.94       13.14      0.65 o
  -1   4   2       72.97       69.70      1.67 o
   0   4   2     1004.49     1066.75     17.00 o
   1   4   2      346.20      362.07      5.91 o
   2   4   2      331.93      309.42      5.75 o
   3   4   2      461.96      452.70      7.27 o
   4   4   2      265.19      283.15      6.73 o
   5   4   2       65.04       60.14      2.22 o
   6   4   2        3.12        2.90      1.15 o
   7   4   2        8.02       11.92      3.20 o
  -8   5   2        0.49       -2.80      4.12 o
  -7   5   2      110.63      111.87      3.82 o
  -6   5   2        0.18        0.15      0.84 o
  -5   5   2        0.62        0.97      0.79 o
  -4   5   2        1.19        1.23      0.59 o
  -3   5   2       28.27       28.24      3.01 o
  -2   5   2        0.10        0.49      0.58 o
  -1   5   2       85.35       82.28      2.81 o
   0   5   2      105.40      121.22      2.64 o
   1   5   2       94.28       98.32      4.17 o
   2   5   2      178.19      170.78      3.37 o
   3   5   2      154.53      156.05      3.72 o
   4   5   2      174.20      166.00      3.84 o
   5   5   2        0.95        1.42      0.87 o
   6   5   2        0.23        0.43      1.52 o
   7   5   2        6.78       10.90      6.70 o
  -7   6   2       16.76       15.65      1.98 o
  -6   6   2       32.73       31.36      2.24 o
  -5   6   2      114.83      118.51      3.80 o
  -4   6   2      726.09      736.33     18.32 o
  -3   6   2      167.15      175.06      5.99 o
  -2   6   2       14.72       14.55      1.27 o
  -1   6   2      236.22      236.78      5.37 o
   0   6   2      244.68      283.29      5.40 o
   1   6   2        0.83        2.31      1.09 o
   2   6   2      114.21      115.48      4.51 o
   3   6   2     1171.51     1187.09     19.49 o
   4   6   2     1111.06     1214.65     19.05 o
   5   6   2       63.03       72.65      3.77 o
   6   6   2        0.63        1.26      2.79 o
  -7   7   2        1.61        4.93      3.22 o
  -6   7   2       43.72       40.47      2.08 o
  -5   7   2       58.80       54.46      2.38 o
  -4   7   2      230.12      244.53      5.29 o
  -3   7   2       30.31       30.70      1.52 o
  -2   7   2       78.43       81.68      3.17 o
  -1   7   2       79.49       83.14      2.44 o
   0   7   2        0.03       -0.29      0.80 o
   1   7   2        0.13        2.23      0.99 o
   2   7   2        6.85        5.56      1.09 o
   3   7   2      158.61      160.75      4.69 o
   4   7   2      216.34      209.42      6.10 o
   5   7   2       23.72       26.52      3.22 o
   6   7   2       25.84       26.25      4.86 o
  -6   8   2        7.46        7.27      3.04 o
  -5   8   2      412.66      424.44      9.92 o
  -4   8   2     1237.85     1311.75     24.04 o
  -3   8   2      135.44      149.63      4.16 o
  -2   8   2        0.48       -0.11      1.22 o
  -1   8   2       23.49       28.54      1.82 o
   0   8   2      344.05      319.77      6.45 o
   1   8   2        0.01        1.04      0.98 o
   2   8   2      118.02      121.86      3.18 o
   3   8   2       82.31       87.56      3.41 o
   4   8   2      202.15      201.13      5.76 o
   5   8   2       17.46       13.16      3.67 o
  -6   9   2       54.52       56.31      6.20 o
  -5   9   2       33.50       28.58      3.65 o
  -4   9   2        7.07        7.33      2.03 o
  -3   9   2       11.80       10.68      2.07 o
  -2   9   2       19.39       16.58      2.10 o
  -1   9   2        0.92        1.21      1.29 o
   0   9   2       14.68       17.04      1.55 o
   1   9   2        1.13        2.04      1.26 o
   2   9   2       58.32       63.49      2.46 o
   3   9   2        6.14        5.33      1.88 o
   4   9   2       25.45       30.96      3.14 o
   5   9   2       20.73       18.47      3.22 o
  -5  10   2        0.20        1.28      3.99 o
  -4  10   2      312.06      340.80     20.41 o
  -3  10   2        6.71        7.45      1.48 o
  -2  10   2       72.20       74.20      4.05 o
  -1  10   2        0.00       -1.49      2.67 o
   0  10   2       64.87       49.20      3.25 o
   1  10   2      205.25      199.48      5.24 o
   2  10   2       46.63       44.02      3.62 o
   3  10   2       82.17       93.67      5.21 o
   4  10   2       13.43       11.88      3.52 o
  -4  11   2       12.03       15.10      4.15 o
  -3  11   2       25.16       28.82      3.00 o
  -2  11   2       50.54       48.14     13.23 o
  -1  11   2       21.12       13.13      2.64 o
   0  11   2       18.91       18.54      2.39 o
   1  11   2        0.66        0.02      2.01 o
   2  11   2       21.48       14.92      3.70 o
  -2  12   2        0.63       -1.83      3.15 o
  -1  12   2        1.11        1.21      2.17 o
   0  12   2       61.42       55.75      4.02 o
  -2 -12   3        7.47        7.25      3.67 o
  -1 -12   3        2.60        0.05      2.48 o
   0 -12   3       33.68       29.60      5.76 o
   1 -12   3       13.87        4.20      3.06 o
   2 -12   3       14.14       12.57      3.16 o
  -3 -11   3       10.91       11.04      2.76 o
  -2 -11   3       69.90       70.87      6.46 o
  -1 -11   3        1.77        1.93      2.17 o
   0 -11   3       88.00       83.21      6.27 o
   1 -11   3        4.61        7.00      4.28 o
   2 -11   3        0.05        1.85      2.33 o
   3 -11   3       41.46       53.18      6.71 o
  -5 -10   3      214.60      274.05     12.86 o
  -4 -10   3        1.16        2.66      2.52 o
  -3 -10   3      166.81      181.16      8.26 o
  -2 -10   3        2.89       -1.19      1.68 o
  -1 -10   3       28.98       29.68      2.49 o
   0 -10   3      287.78      281.49      8.30 o
   1 -10   3       52.94       50.80      2.90 o
   2 -10   3        2.62       -0.75      1.96 o
   3 -10   3      107.23      106.45      5.22 o
   4 -10   3        9.29        6.99      2.38 o
  -5  -9   3       18.80       19.87      3.35 o
  -4  -9   3        0.67       -2.63      1.78 o
  -3  -9   3       15.37       12.25      1.32 o
  -2  -9   3      115.10      122.93      3.06 o
  -1  -9   3      151.75      150.10      4.08 o
   0  -9   3       40.00       38.15      1.90 o
   1  -9   3      103.18      107.91      3.27 o
   2  -9   3        3.78        2.81      1.58 o
   3  -9   3       53.52       56.26      2.84 o
   4  -9   3       34.21       31.67      3.10 o
   5  -9   3       20.63       20.20      3.09 o
  -6  -8   3        4.65        3.99      3.03 o
  -5  -8   3       25.71       25.79      4.90 o
  -4  -8   3        8.69        7.19      0.92 o
  -3  -8   3       24.79       20.88      1.28 o
  -2  -8   3      237.33      242.99      4.67 o
  -1  -8   3       81.25       78.38      2.55 o
   0  -8   3       61.63       67.33      3.70 o
   1  -8   3      315.12      323.89      6.88 o
   2  -8   3       91.66      102.76      3.30 o
   3  -8   3       34.17       32.99      2.59 o
   4  -8   3       52.91       56.52      3.68 o
   5  -8   3       22.92       19.31      4.66 o
   6  -8   3      155.32      167.68      7.95 o
  -7  -7   3        0.03       -1.43      1.88 o
  -6  -7   3        1.97       -1.63      3.64 o
  -5  -7   3        0.42       -0.25      0.75 o
  -4  -7   3        0.92        0.92      0.75 o
  -3  -7   3       18.14       19.04      1.04 o
  -2  -7   3       42.66       44.99      1.65 o
  -1  -7   3      126.46      122.02      3.77 o
   0  -7   3        5.08        5.45      0.80 o
   1  -7   3       12.58       12.04      1.00 o
   2  -7   3       84.73       92.72      2.97 o
   3  -7   3       56.29       67.40      4.41 o
   4  -7   3        1.34       -0.45      1.25 o
   5  -7   3        5.24        2.69      2.68 o
   6  -7   3       47.30       37.38      6.22 o
  -7  -6   3        7.55        9.95      2.99 o
  -6  -6   3       46.38       35.70      1.50 o
  -5  -6   3      146.01      126.87      3.32 o
  -4  -6   3       80.19       85.51      2.08 o
  -3  -6   3       86.20       81.91      3.30 o
  -2  -6   3      157.60      180.50      4.18 o
  -1  -6   3      146.42      138.35      2.87 o
   0  -6   3       22.14       22.11      1.12 o
   1  -6   3      107.57      107.39      2.70 o
   2  -6   3      862.43      941.13     18.81 o
   3  -6   3       20.96       22.45      2.80 o
   4  -6   3        8.27       10.12      1.35 o
   5  -6   3        1.19       -0.17      1.62 o
   6  -6   3        6.76        8.10      2.06 o
   7  -6   3      133.26      145.11      7.06 o
  -7  -5   3        5.60        5.98      1.29 o
  -6  -5   3       10.90       12.21      1.39 o
  -5  -5   3        6.05        5.01      0.57 o
  -4  -5   3        0.82        0.09      0.37 o
  -3  -5   3      125.73      134.55      2.51 o
  -2  -5   3      211.80      211.60      4.37 o
  -1  -5   3        0.17        0.01      0.65 o
   0  -5   3        0.49        0.28      0.57 o
   1  -5   3        1.13        0.46      0.57 o
   2  -5   3      434.26      450.80      7.72 o
   3  -5   3      144.87      149.28      5.24 o
   4  -5   3       35.93       32.17      1.72 o
   5  -5   3       35.41       32.06      2.50 o
   6  -5   3        4.29        0.15      1.66 o
   7  -5   3        3.10        4.93      2.11 o
  -8  -4   3        5.19        2.46      1.50 o
  -7  -4   3       10.43       11.54      1.35 o
  -6  -4   3       13.79        9.56      0.98 o
  -5  -4   3       83.30       72.92      2.04 o
  -4  -4   3        3.81        3.55      0.38 o
  -3  -4   3      115.36      123.48      3.39 o
  -2  -4   3     2875.10     2964.54     34.54 o
  -1  -4   3      444.30      449.32      6.70 o
   0  -4   3        4.96        4.16      0.64 o
   1  -4   3       87.43       99.41      2.21 o
   2  -4   3       94.56       90.44      2.33 o
   3  -4   3       74.85       71.04      2.63 o
   4  -4   3       10.51        9.27      1.01 o
   5  -4   3        2.56        2.67      1.21 o
   6  -4   3       26.74       23.32      2.02 o
   7  -4   3       89.82       90.10      4.24 o
  -8  -3   3       62.73       64.38      8.13 o
  -7  -3   3        1.48        1.15      0.83 o
  -6  -3   3      138.02      128.64      2.92 o
  -5  -3   3        0.03        0.60      0.44 o
  -4  -3   3        0.38        0.14      0.27 o
  -3  -3   3      122.51      152.58      2.44 o
  -2  -3   3      300.42      318.62      4.71 o
  -1  -3   3      410.80      377.28      5.51 o
   0  -3   3     1300.64     1263.12     18.11 o
   1  -3   3      259.77      258.67      4.49 o
   2  -3   3      447.33      453.62      7.65 o
   3  -3   3      185.68      207.49      4.29 o
   4  -3   3       48.39       46.50      2.69 o
   5  -3   3       71.58       74.69      3.53 o
   6  -3   3        3.90        3.76      1.73 o
   7  -3   3        4.44        4.66      1.39 o
  -8  -2   3        1.57       -0.37      1.88 o
  -7  -2   3        8.26        5.87      0.95 o
  -6  -2   3      423.92      428.35      7.26 o
  -5  -2   3       30.34       35.72      1.70 o
  -4  -2   3      140.33      137.09      2.25 o
  -3  -2   3      532.95      477.13     11.60 o
  -2  -2   3     1867.60     1804.57     30.96 o
  -1  -2   3      376.97      337.20      4.66 o
   0  -2   3     1769.95     1746.01     22.31 o
   1  -2   3       19.91       23.57      0.88 o
   2  -2   3        1.57        0.55      0.55 o
   3  -2   3      413.02      419.24      7.10 o
   4  -2   3       49.20       59.60      3.45 o
   5  -2   3       15.71       18.31      2.05 o
   6  -2   3        8.85        4.74      1.28 o
   7  -2   3        7.04        5.34      1.56 o
  -8  -1   3       20.99       22.11      2.53 o
  -7  -1   3       50.61       53.45      1.89 o
  -6  -1   3      457.05      478.26      7.88 o
  -5  -1   3       54.31       54.66      2.65 o
  -4  -1   3        6.96        8.31      0.89 o
  -3  -1   3       22.91       18.51      0.65 o
  -2  -1   3       35.12       39.58      0.70 o
  -1  -1   3      190.18      181.48      2.57 o
   0  -1   3      472.57      458.36      6.50 o
   1  -1   3      117.40      111.86      2.29 o
   2  -1   3      564.04      547.80      9.33 o
   3  -1   3        5.84        5.78      0.75 o
   4  -1   3       27.23       24.54      2.85 o
   5  -1   3       33.13       37.41      1.50 o
   6  -1   3        1.12        0.84      0.85 o
   7  -1   3       26.59       29.78      2.07 o
   8  -1   3        4.90        3.55      3.00 o
  -8   0   3       10.73        6.65      1.77 o
  -7   0   3       13.00       11.71      1.53 o
  -6   0   3      854.84      912.02     13.19 o
  -5   0   3      233.58      230.50      4.99 o
  -4   0   3        0.04        0.19      0.50 o
  -3   0   3      830.41      828.47     10.73 o
  -2   0   3      668.73      605.50      9.10 o
  -1   0   3      613.97      562.33      7.17 o
   0   0   3      671.44      639.21      7.56 o
   1   0   3     2647.72     2548.28     34.88 o
   2   0   3       40.29       33.67      1.30 o
   3   0   3       11.33       10.11      0.80 o
   4   0   3      226.29      260.27      4.92 o
   5   0   3      350.14      383.97      6.89 o
   6   0   3       51.97       50.94      3.78 o
   7   0   3        1.80        1.10      1.54 o
   8   0   3        9.70        7.05      4.56 o
  -8   1   3        3.10        4.26      1.53 o
  -7   1   3      449.80      478.70      8.94 o
  -6   1   3      193.21      202.49      4.66 o
  -5   1   3       62.69       66.12      2.03 o
  -4   1   3       11.50       12.70      0.73 o
  -3   1   3      532.06      551.90      7.59 o
  -2   1   3      990.22      917.30     14.78 o
  -1   1   3      559.38      508.29      8.44 o
   0   1   3      226.62      197.61      3.07 o
   1   1   3       71.30       81.19      1.61 o
   2   1   3       76.65       83.53      2.20 o
   3   1   3      345.40      367.13      6.56 o
   4   1   3        2.79        2.77      0.83 o
   5   1   3       45.68       49.51      2.36 o
   6   1   3       20.99       23.79      3.00 o
   7   1   3        4.07        0.56      2.06 o
  -8   2   3       23.61       28.65      3.51 o
  -7   2   3        8.75        8.54      1.08 o
  -6   2   3      362.04      369.08      6.25 o
  -5   2   3        5.34        5.01      0.75 o
  -4   2   3      651.40      674.01     10.24 o
  -3   2   3     1455.60     1559.30     21.91 o
  -2   2   3      826.09      832.24     14.73 o
  -1   2   3      616.77      616.78     14.59 o
   0   2   3      310.18      324.46      5.42 o
   1   2   3      456.38      476.31      7.78 o
   2   2   3       58.85       63.46      1.75 o
   3   2   3        4.96        5.84      0.80 o
   4   2   3      265.58      262.03      5.51 o
   5   2   3      282.57      308.07      6.94 o
   6   2   3        0.93        0.12      1.60 o
   7   2   3        3.66        4.62      2.39 o
  -8   3   3        2.29        0.94      1.63 o
  -7   3   3       36.42       36.52      2.08 o
  -6   3   3        0.38        1.50      0.96 o
  -5   3   3       10.99        8.89      1.30 o
  -4   3   3       46.39       47.37      1.49 o
  -3   3   3       24.38       24.23      1.02 o
  -2   3   3      150.39      144.81      4.67 o
  -1   3   3        0.02        2.47      0.58 o
   0   3   3       86.33       92.84      2.24 o
   1   3   3       86.60       96.75      2.16 o
   2   3   3        3.65        6.15      0.71 o
   3   3   3        1.48        1.31      0.44 o
   4   3   3       21.60       17.38      1.45 o
   5   3   3       93.11       97.63      3.79 o
   6   3   3        3.62        1.01      1.09 o
   7   3   3        0.35        1.87      3.79 o
  -8   4   3       20.53       17.33      5.72 o
  -7   4   3      136.99      138.30      3.97 o
  -6   4   3       21.91       19.55      1.30 o
  -5   4   3        6.15        6.76      1.09 o
  -4   4   3      176.37      175.38      3.51 o
  -3   4   3       31.07       37.70      1.32 o
  -2   4   3       32.55       33.37      1.49 o
  -1   4   3      420.27      429.62      7.36 o
   0   4   3     1514.61     1634.37     22.92 o
   1   4   3      719.38      861.71     13.28 o
   2   4   3      168.20      169.64      5.80 o
   3   4   3       78.12       75.19      2.03 o
   4   4   3      371.92      378.90      8.76 o
   5   4   3      100.04       94.87      4.15 o
   6   4   3       23.41       21.39      2.20 o
   7   4   3        1.60        0.59      7.02 o
  -8   5   3        0.29       -1.52      2.95 o
  -7   5   3       38.15       38.65      2.24 o
  -6   5   3        3.22        2.61      0.96 o
  -5   5   3       34.01       40.11      2.08 o
  -4   5   3       12.20       13.33      1.03 o
  -3   5   3       87.24       94.38      2.14 o
  -2   5   3        3.22        3.71      0.60 o
  -1   5   3       96.69       75.61      3.86 o
   0   5   3      209.20      208.90      7.14 o
   1   5   3      174.18      202.18      4.63 o
   2   5   3       17.60       16.90      1.16 o
   3   5   3       63.56       65.13      2.41 o
   4   5   3      196.02      211.13      4.48 o
   5   5   3       69.60       65.00      4.34 o
   6   5   3        6.65        5.64      3.86 o
  -7   6   3       70.28       59.64      4.86 o
  -6   6   3      111.75      115.94      3.54 o
  -5   6   3        1.67        0.26      1.50 o
  -4   6   3       18.35       20.51      2.13 o
  -3   6   3      830.07      849.91     15.59 o
  -2   6   3        0.22        1.36      0.57 o
  -1   6   3       56.12       56.18      1.86 o
   0   6   3       34.48       40.46      2.33 o
   1   6   3       37.31       45.71      1.92 o
   2   6   3       43.08       46.37      1.76 o
   3   6   3       54.37       55.12      2.10 o
   4   6   3      348.08      368.54     10.92 o
   5   6   3       77.29       92.29      4.51 o
   6   6   3       11.98       14.96      3.24 o
  -7   7   3        0.10       -4.38      2.97 o
  -6   7   3        2.17        3.44      2.58 o
  -5   7   3       46.20       45.62      2.98 o
  -4   7   3        6.33        6.45      0.71 o
  -3   7   3        7.02        7.35      1.21 o
  -2   7   3        0.39        1.55      0.74 o
  -1   7   3        8.74       10.30      1.21 o
   0   7   3        1.39        4.27      0.96 o
   1   7   3       40.65       44.75      1.84 o
   2   7   3       12.83       11.34      1.62 o
   3   7   3       22.43       19.03      2.49 o
   4   7   3      121.81      128.76      4.74 o
   5   7   3       12.30       16.88      2.41 o
   6   7   3       39.79       37.25      4.67 o
  -6   8   3       12.14       13.77      3.26 o
  -5   8   3       71.23       72.12      2.88 o
  -4   8   3       14.12       15.59      1.72 o
  -3   8   3       84.06       84.40      3.41 o
  -2   8   3      821.17      860.90     14.42 o
  -1   8   3        0.04        1.04      0.93 o
   0   8   3      509.96      460.00      9.57 o
   1   8   3      146.21      150.31      3.67 o
   2   8   3        0.04        0.09      0.94 o
   3   8   3       24.77       22.60      2.42 o
   4   8   3      179.41      185.79      7.17 o
   5   8   3        0.10       -4.90      3.27 o
  -6   9   3       10.86        1.59      4.15 o
  -5   9   3       31.18       26.67      3.94 o
  -4   9   3       76.29       84.80      4.37 o
  -3   9   3        0.04        1.66      1.02 o
  -2   9   3       41.57       46.28      4.11 o
  -1   9   3       80.83       79.64      6.02 o
   0   9   3        2.67        3.69      1.57 o
   1   9   3        6.55        4.69      1.25 o
   2   9   3       15.12       18.12      1.69 o
   3   9   3        2.09        0.03      2.50 o
   4   9   3        1.07        2.86      2.82 o
  -5  10   3       10.45        9.00      3.43 o
  -4  10   3       23.68       15.11      4.78 o
  -3  10   3       16.36       16.86      2.34 o
  -2  10   3        4.43        2.94      1.38 o
  -1  10   3      160.42      141.29      6.88 o
   0  10   3      363.30      333.17      8.12 o
   1  10   3        2.80        3.68      1.42 o
   2  10   3       37.60       38.88      3.06 o
   3  10   3       88.52      107.53      5.80 o
  -4  11   3        2.24        3.19      4.46 o
  -3  11   3        8.80        2.31      3.16 o
  -2  11   3        5.77        3.24      2.16 o
  -1  11   3       16.50       19.26      4.13 o
   0  11   3        7.24        8.27      1.85 o
   1  11   3        0.89        2.18      2.24 o
   2  11   3        9.06       14.51      2.70 o
  -1 -12   4      228.74      245.62     11.26 o
   0 -12   4       22.14       21.52      5.90 o
   1 -12   4        3.59        4.19      3.67 o
  -3 -11   4        0.39       -1.88      2.87 o
  -2 -11   4       49.91       60.10      4.84 o
  -1 -11   4       15.54       17.26      2.80 o
   0 -11   4      180.59      175.44     11.51 o
   1 -11   4        0.22        2.13      1.74 o
   2 -11   4      110.24      100.06      5.64 o
   3 -11   4       10.73        4.30      2.91 o
  -5 -10   4       88.81      112.19      7.05 o
  -4 -10   4       16.39       20.76      2.52 o
  -3 -10   4        1.51        2.97      2.56 o
  -2 -10   4      239.07      252.33      6.89 o
  -1 -10   4      873.09      980.21     29.36 o
   0 -10   4       94.67       97.80      3.72 o
   1 -10   4        0.77        2.35      1.90 o
   2 -10   4       36.95       38.96      3.14 o
   3 -10   4       45.72       39.41      5.44 o
   4 -10   4       32.74       31.57      4.77 o
  -5  -9   4        2.06        5.87      4.62 o
  -4  -9   4        8.70        9.07      1.56 o
  -3  -9   4       37.38       36.57      1.65 o
  -2  -9   4       15.82       19.32      1.38 o
  -1  -9   4      342.39      363.25      8.59 o
   0  -9   4       92.90      103.09      4.23 o
   1  -9   4       21.02       23.07      1.71 o
   2  -9   4        0.06       -0.36      1.64 o
   3  -9   4        1.48        1.07      1.59 o
   4  -9   4        4.90        3.70      2.30 o
   5  -9   4       17.44       18.28      2.92 o
  -6  -8   4        0.02       -0.81      1.20 o
  -5  -8   4      155.37      121.33      8.10 o
  -4  -8   4      141.26      131.78      3.99 o
  -3  -8   4        8.68        9.35      1.38 o
  -2  -8   4       80.35       80.07      2.50 o
  -1  -8   4     1066.30     1152.85     21.09 o
   0  -8   4       61.51       60.33      2.08 o
   1  -8   4       20.19       22.82      1.47 o
   2  -8   4       45.60       40.10      1.89 o
   3  -8   4       16.41       16.39      2.51 o
   4  -8   4        0.33        2.10      1.87 o
   5  -8   4       22.59       16.76      4.43 o
   6  -8   4      242.25      218.15     10.34 o
  -7  -7   4       67.16       78.28      9.33 o
  -6  -7   4       11.04        2.80      3.27 o
  -5  -7   4       16.59       11.36      0.87 o
  -4  -7   4       20.31       15.51      1.17 o
  -3  -7   4        2.47        3.35      0.71 o
  -2  -7   4        2.83        3.26      0.68 o
  -1  -7   4        0.55        1.40      0.60 o
   0  -7   4       13.24       12.87      1.05 o
   1  -7   4       48.83       49.25      2.43 o
   2  -7   4       15.66       16.97      1.39 o
   3  -7   4      188.33      197.95      5.17 o
   4  -7   4       20.61       21.28      2.80 o
   5  -7   4       21.36       21.73      3.63 o
   6  -7   4       18.15       14.54      2.86 o
  -7  -6   4       18.51       24.81      3.40 o
  -6  -6   4       26.86       26.67      2.67 o
  -5  -6   4      527.65      462.29      7.93 o
  -4  -6   4       14.64       16.37      0.73 o
  -3  -6   4       15.07        9.94      1.09 o
  -2  -6   4      306.52      322.61      5.85 o
  -1  -6   4       34.58       39.93      1.59 o
   0  -6   4        4.89        2.60      0.83 o
   1  -6   4       28.89       26.00      1.74 o
   2  -6   4      311.64      329.99      6.54 o
   3  -6   4      102.58      107.54      3.30 o
   4  -6   4        1.31        0.38      1.01 o
   5  -6   4       11.48        9.27      2.72 o
   6  -6   4       59.87       55.08      4.36 o
  -7  -5   4       16.29        9.10      2.97 o
  -6  -5   4       30.22       25.00      4.43 o
  -5  -5   4       30.01       30.59      2.23 o
  -4  -5   4       37.02       27.66      1.31 o
  -3  -5   4      145.05      152.01      3.13 o
  -2  -5   4      113.53      114.66      3.05 o
  -1  -5   4      109.49      112.09      2.23 o
   0  -5   4      356.39      371.95      6.18 o
   1  -5   4      376.78      378.86      6.83 o
   2  -5   4      224.77      248.51      6.41 o
   3  -5   4       19.11       21.70      1.36 o
   4  -5   4       10.31        9.41      1.14 o
   5  -5   4       28.32       29.32      2.31 o
   6  -5   4       29.61       26.42      4.52 o
   7  -5   4        0.00       -0.42      2.72 o
  -8  -4   4       16.68       15.83      7.81 o
  -7  -4   4        0.00       -0.31      0.51 o
  -6  -4   4        3.35        5.94      2.54 o
  -5  -4   4      138.95      116.48      3.82 o
  -4  -4   4      131.21      144.36      8.05 o
  -3  -4   4      491.34      444.67     16.08 o
  -2  -4   4       61.84       69.98      1.60 o
  -1  -4   4       27.69       26.41      0.95 o
   0  -4   4      799.44      795.92     11.34 o
   1  -4   4      456.50      508.12      8.13 o
   2  -4   4     2604.63     2845.45     40.05 o
   3  -4   4       85.04      100.14      3.10 o
   4  -4   4       58.83       65.86      2.46 o
   5  -4   4        4.26        3.60      1.81 o
   6  -4   4       45.81       34.64      3.37 o
   7  -4   4       58.77       63.05      3.68 o
  -8  -3   4        3.14        2.95      1.31 o
  -7  -3   4       11.18       11.71      1.92 o
  -6  -3   4       13.27       12.02      0.78 o
  -5  -3   4       12.16       11.33      1.52 o
  -4  -3   4        0.58        0.05      0.98 o
  -3  -3   4       45.41       51.55      1.93 o
  -2  -3   4      145.91      136.43      3.43 o
  -1  -3   4      168.01      168.25      2.84 o
   0  -3   4       22.80       17.98      1.25 o
   1  -3   4       39.14       41.83      1.84 o
   2  -3   4     1445.59     1459.91     20.95 o
   3  -3   4      121.99      139.56      3.40 o
   4  -3   4      125.56      136.65      3.54 o
   5  -3   4        2.02        1.84      1.12 o
   6  -3   4       58.08       56.14      7.51 o
   7  -3   4        0.68        0.09      1.34 o
  -8  -2   4       39.13       47.48      3.36 o
  -7  -2   4       29.84       27.83      2.29 o
  -6  -2   4     1144.29     1162.29     17.63 o
  -5  -2   4       33.15       36.13      1.35 o
  -4  -2   4      337.84      341.56     11.83 o
  -3  -2   4       64.97       58.81      2.59 o
  -2  -2   4      878.94      836.29     17.62 o
  -1  -2   4      399.35      360.11      4.79 o
   0  -2   4      368.41      339.91      5.15 o
   1  -2   4      675.22      757.60     11.49 o
   2  -2   4     5448.06     5756.15     75.21 o
   3  -2   4      617.87      661.79     10.49 o
   4  -2   4        4.79        6.56      1.01 o
   5  -2   4      176.07      183.42      4.70 o
   6  -2   4       47.72       46.67      4.76 o
   7  -2   4        2.44        1.52      1.61 o
  -8  -1   4       16.77       19.43      2.33 o
  -7  -1   4        1.46        0.56      0.82 o
  -6  -1   4      300.16      314.42      6.65 o
  -5  -1   4      307.22      302.93      5.28 o
  -4  -1   4        3.19        1.93      0.51 o
  -3  -1   4        4.49        2.33      0.36 o
  -2  -1   4      100.12      101.15      1.82 o
  -1  -1   4      568.35      538.34      6.92 o
   0  -1   4      297.32      291.60      4.22 o
   1  -1   4       22.45       19.11      1.33 o
   2  -1   4      751.57      802.63     15.66 o
   3  -1   4       25.41       19.98      2.17 o
   4  -1   4       36.34       40.08      2.72 o
   5  -1   4       95.40       92.90      2.56 o
   6  -1   4        0.10       -0.35      0.85 o
   7  -1   4        5.30        1.27      2.53 o
  -8   0   4        0.27       -0.58      1.07 o
  -7   0   4      204.83      216.07      4.59 o
  -6   0   4     1502.59     1585.45     22.13 o
  -5   0   4      861.30      853.29     13.51 o
  -4   0   4      137.38      130.64      2.63 o
  -3   0   4      208.47      197.31      3.84 o
  -2   0   4     1734.72     1767.72     31.38 o
  -1   0   4        3.85        3.85      0.58 o
   0   0   4      164.65      142.63      2.30 o
   1   0   4     2188.49     2065.47     26.07 o
   2   0   4      621.72      643.00      8.93 o
   3   0   4       33.78       34.99      1.16 o
   4   0   4        2.98        3.31      0.86 o
   5   0   4       68.38       74.82      3.31 o
   6   0   4        0.09        2.55      1.58 o
   7   0   4        0.51       -0.62      1.90 o
  -8   1   4        2.47        2.48      1.47 o
  -7   1   4       56.51       59.02      2.48 o
  -6   1   4        0.46       -0.89      0.77 o
  -5   1   4      191.16      189.61      3.34 o
  -4   1   4        1.54        1.42      0.56 o
  -3   1   4     1000.67     1031.34     14.23 o
  -2   1   4     1651.10     1630.21     20.29 o
  -1   1   4       63.26       54.54      1.13 o
   0   1   4       77.94       85.15      1.63 o
   1   1   4       22.64       27.72      1.49 o
   2   1   4       42.13       42.40      1.18 o
   3   1   4       27.11       31.17      1.66 o
   4   1   4        8.57        9.81      1.53 o
   5   1   4       80.65       78.15      3.44 o
   6   1   4        0.34       -0.58      1.79 o
   7   1   4       14.08       12.19      6.67 o
  -8   2   4        0.12        1.53      1.63 o
  -7   2   4      116.11      126.83      6.42 o
  -6   2   4       46.18       43.06      2.27 o
  -5   2   4        0.23        0.86      0.53 o
  -4   2   4      388.95      379.56      5.33 o
  -3   2   4       64.79       59.75      2.22 o
  -2   2   4     1640.29     1675.05     25.54 o
  -1   2   4      418.54      427.20      6.37 o
   0   2   4      102.76       95.36      1.85 o
   1   2   4     1248.99     1315.75     19.17 o
   2   2   4        1.55        2.21      0.69 o
   3   2   4       73.55       65.51      3.51 o
   4   2   4       64.83       67.77      3.78 o
   5   2   4      254.43      273.42      6.61 o
   6   2   4       40.18       40.99      2.81 o
   7   2   4       22.51       26.53      3.01 o
  -8   3   4        2.57        1.06      1.42 o
  -7   3   4       30.14       29.39      2.02 o
  -6   3   4      188.45      182.57      6.69 o
  -5   3   4        3.49        3.02      0.66 o
  -4   3   4       18.07       16.70      0.77 o
  -3   3   4       65.60       73.81      2.50 o
  -2   3   4      188.28      198.16      4.73 o
  -1   3   4        1.13        2.59      0.63 o
   0   3   4       43.28       41.97      1.41 o
   1   3   4       68.24       73.21      2.44 o
   2   3   4       59.85       71.11      1.97 o
   3   3   4       57.54       60.29      2.28 o
   4   3   4        6.02        4.92      1.11 o
   5   3   4       56.64       55.26      3.30 o
   6   3   4        0.38       -1.19      1.91 o
   7   3   4        8.53        0.28      4.52 o
  -8   4   4       35.91       39.31      4.17 o
  -7   4   4       10.81       10.06      1.66 o
  -6   4   4      139.45      127.88      3.31 o
  -5   4   4       94.49      105.91      2.43 o
  -4   4   4       78.46       80.96      3.98 o
  -3   4   4      253.75      244.29      5.57 o
  -2   4   4       13.19       16.20      1.24 o
  -1   4   4       67.78       64.54      1.98 o
   0   4   4        4.72        7.17      1.28 o
   1   4   4      423.53      483.36      7.98 o
   2   4   4       74.96       73.77      3.29 o
   3   4   4       23.49       21.73      1.33 o
   4   4   4     1331.85     1451.03     23.37 o
   5   4   4      146.28      151.00      5.53 o
   6   4   4       32.15       35.81      3.16 o
  -8   5   4        2.37       -0.01      3.27 o
  -7   5   4        0.63        2.67      1.32 o
  -6   5   4        0.70        1.88      0.86 o
  -5   5   4        2.38        1.87      1.02 o
  -4   5   4      126.37      131.41      2.86 o
  -3   5   4       26.94       25.36      1.84 o
  -2   5   4       64.20       69.61      3.30 o
  -1   5   4      180.55      167.53      3.47 o
   0   5   4       86.44       92.19      4.15 o
   1   5   4        1.28        1.12      0.78 o
   2   5   4       34.14       34.46      2.51 o
   3   5   4       46.18       48.29      1.98 o
   4   5   4        3.45        1.39      1.41 o
   5   5   4      277.36      286.19     12.45 o
   6   5   4       26.70       30.22      3.16 o
  -7   6   4        0.34       -1.28      2.37 o
  -6   6   4       16.37       21.46      2.71 o
  -5   6   4      208.56      211.12      6.31 o
  -4   6   4       80.14       82.04      4.81 o
  -3   6   4     3341.17     3493.58     63.37 o
  -2   6   4        7.13        8.84      1.03 o
  -1   6   4        9.98       11.71      1.05 o
   0   6   4       87.45       88.69      2.93 o
   1   6   4        2.39       -0.63      1.49 o
   2   6   4        9.79       15.34      1.43 o
   3   6   4        2.20        3.00      1.13 o
   4   6   4       39.26       30.73      2.73 o
   5   6   4      278.96      304.76     10.36 o
   6   6   4       13.42       10.59      3.98 o
  -7   7   4        3.93        3.17      2.45 o
  -6   7   4       34.94       33.55      5.50 o
  -5   7   4       59.40       60.62      3.19 o
  -4   7   4      304.12      319.11      7.98 o
  -3   7   4        6.66        5.74      1.52 o
  -2   7   4       16.94       18.28      1.68 o
  -1   7   4       17.67       14.13      1.12 o
   0   7   4        1.96        1.22      0.87 o
   1   7   4       21.72       21.47      2.78 o
   2   7   4        5.21        5.25      1.07 o
   3   7   4       20.09       18.22      2.33 o
   4   7   4        3.96        3.37      2.28 o
   5   7   4        0.13        4.53      2.27 o
  -6   8   4        0.68        1.61      3.99 o
  -5   8   4       75.48       74.88      3.89 o
  -4   8   4      170.27      168.47      8.50 o
  -3   8   4     1203.06     1304.50     22.88 o
  -2   8   4       14.85       17.78      1.42 o
  -1   8   4        2.22        1.76      1.18 o
   0   8   4       10.48       11.47      1.61 o
   1   8   4      182.39      164.70      4.10 o
   2   8   4       71.21       63.20      2.91 o
   3   8   4       47.46       42.67      3.08 o
   4   8   4      230.67      246.64     16.32 o
   5   8   4        1.79        3.06      3.34 o
  -6   9   4        9.31       11.75      3.66 o
  -5   9   4        9.19        2.26      2.87 o
  -4   9   4       41.93       38.61      2.18 o
  -3   9   4       20.11       23.66      1.73 o
  -2   9   4        4.36        5.21      1.56 o
  -1   9   4      134.76      121.97      4.09 o
   0   9   4        8.84        8.33      1.49 o
   1   9   4       28.50       28.25      3.24 o
   2   9   4        0.80        1.61      2.04 o
   3   9   4       55.04       54.00      5.68 o
   4   9   4        0.58       -0.72      2.74 o
  -5  10   4       53.75       42.62     12.12 o
  -4  10   4       32.72       21.75      3.81 o
  -3  10   4       16.66       22.45      3.75 o
  -2  10   4       27.31       24.93      2.69 o
  -1  10   4       63.97       54.58      2.83 o
   0  10   4        4.99        3.10      1.59 o
   1  10   4        9.09        5.03      1.98 o
   2  10   4       21.12        9.99      3.01 o
   3  10   4        2.49        3.20      3.30 o
  -3  11   4        1.67       -1.61      5.26 o
  -2  11   4       22.47       23.65      4.23 o
  -1  11   4       18.35       24.67      2.95 o
   0  11   4        0.36        1.11      2.27 o
   1  11   4        8.43       -1.73      5.48 o
  -1 -12   5        2.38        1.06      4.78 o
   0 -12   5        1.67        3.03      3.35 o
  -3 -11   5        6.03       -2.96      3.03 o
  -2 -11   5       36.91       30.66      3.42 o
  -1 -11   5       33.92       38.27      4.94 o
   0 -11   5        4.93        5.98      3.65 o
   1 -11   5       71.33       73.53      5.52 o
   2 -11   5        1.80        2.57      2.36 o
   3 -11   5        0.16        1.31      2.65 o
  -4 -10   5      141.44      159.15      8.12 o
  -3 -10   5        2.23        2.40      4.40 o
  -2 -10   5       28.98       25.14      5.05 o
  -1 -10   5       18.50       16.54      3.07 o
   0 -10   5        3.63        2.83      1.56 o
   1 -10   5      250.92      269.97     10.77 o
   2 -10   5       13.12        7.53      2.21 o
   3 -10   5        3.00        1.88      2.12 o
   4 -10   5        9.02        7.61      4.87 o
  -5  -9   5        6.49        4.91      1.75 o
  -4  -9   5       21.94       25.62      3.43 o
  -3  -9   5        0.01        1.19      0.94 o
  -2  -9   5       52.70       58.07      4.17 o
  -1  -9   5        6.17        4.24      1.41 o
   0  -9   5      141.16      144.43      5.28 o
   1  -9   5       20.51       22.28      2.10 o
   2  -9   5       52.59       53.11      5.36 o
   3  -9   5       19.17       16.67      3.98 o
   4  -9   5       15.57        7.71      2.53 o
   5  -9   5       24.26       18.78      3.28 o
  -6  -8   5       70.41       94.07     10.68 o
  -5  -8   5        5.70       -2.39      3.35 o
  -4  -8   5       21.68       18.78      1.51 o
  -3  -8   5        7.60        6.70      0.99 o
  -2  -8   5       34.99       30.84      1.62 o
  -1  -8   5      336.31      342.62      6.56 o
   0  -8   5       13.54       13.02      1.31 o
   1  -8   5       13.43       13.19      1.70 o
   2  -8   5       13.11       12.48      1.45 o
   3  -8   5      199.28      218.27      6.59 o
   4  -8   5       86.47       95.44      4.87 o
   5  -8   5        4.36        1.86      3.15 o
  -7  -7   5       24.36       21.99      6.46 o
  -6  -7   5        2.14        6.19      3.19 o
  -5  -7   5       10.29        3.83      3.35 o
  -4  -7   5        3.40        2.60      0.66 o
  -3  -7   5        0.30        0.12      1.09 o
  -2  -7   5       91.84      101.53      2.82 o
  -1  -7   5      134.17      137.28      3.20 o
   0  -7   5        0.19        0.13      0.80 o
   1  -7   5       48.62       52.52      2.13 o
   2  -7   5        4.90        2.74      1.10 o
   3  -7   5        6.66        4.78      1.79 o
   4  -7   5       38.27       33.46      2.94 o
   5  -7   5       13.35       13.34      2.54 o
   6  -7   5        2.97       -4.33      3.87 o
  -7  -6   5        0.00        2.07      3.99 o
  -6  -6   5       25.71       22.37      3.88 o
  -5  -6   5      100.83       85.50      6.79 o
  -4  -6   5      141.88      140.82      4.82 o
  -3  -6   5       75.95       81.25      2.00 o
  -2  -6   5       26.04       30.33      1.42 o
  -1  -6   5      538.11      609.09     10.21 o
   0  -6   5       40.31       49.03      1.68 o
   1  -6   5        6.54        4.66      1.50 o
   2  -6   5      209.10      224.80      5.15 o
   3  -6   5       90.43       87.96      3.03 o
   4  -6   5       29.51       30.98      2.37 o
   5  -6   5       19.39       14.72      2.92 o
   6  -6   5       12.20        8.11      3.64 o
  -7  -5   5       71.90       78.29     11.00 o
  -6  -5   5        0.48       -0.57      2.16 o
  -5  -5   5       13.66        9.15      1.81 o
  -4  -5   5       37.01       32.45      2.45 o
  -3  -5   5        5.34        5.26      0.34 o
  -2  -5   5       28.30       33.23      1.75 o
  -1  -5   5      225.68      248.92      4.25 o
   0  -5   5      134.03      137.76      4.65 o
   1  -5   5      523.72      544.12      9.61 o
   2  -5   5        0.04        0.04      0.78 o
   3  -5   5      284.61      310.58      6.91 o
   4  -5   5        0.24        1.52      1.10 o
   5  -5   5       14.08       11.00      2.21 o
   6  -5   5       70.05       71.45      6.66 o
  -8  -4   5        0.03       -1.25      2.36 o
  -7  -4   5       26.96       25.94      4.19 o
  -6  -4   5       10.93        9.25      1.63 o
  -5  -4   5        0.00        0.07      1.09 o
  -4  -4   5       22.97       23.58      3.61 o
  -3  -4   5        0.05       -0.80      0.80 o
  -2  -4   5        8.09       11.17      0.61 o
  -1  -4   5     1036.38     1115.14     15.65 o
   0  -4   5      239.57      247.86      5.02 o
   1  -4   5      178.96      184.38      4.62 o
   2  -4   5        2.07        0.41      0.64 o
   3  -4   5      128.68      131.84      3.58 o
   4  -4   5       27.32       28.79      2.73 o
   5  -4   5        1.33       -0.42      1.49 o
   6  -4   5        3.05        3.53      2.14 o
   7  -4   5       15.74       10.51      3.40 o
  -8  -3   5        7.78        1.33      5.82 o
  -7  -3   5       54.32       58.86      9.06 o
  -6  -3   5        2.56        1.99      1.40 o
  -5  -3   5      353.45      351.13      8.62 o
  -4  -3   5       96.74       96.33      3.55 o
  -3  -3   5        0.49        0.68      0.80 o
  -2  -3   5        8.89        7.10      0.82 o
  -1  -3   5      146.10      169.95      3.24 o
   0  -3   5        5.20        4.93      0.60 o
   1  -3   5      445.85      479.85      7.70 o
   2  -3   5      248.07      239.27      7.27 o
   3  -3   5       27.88       25.55      1.38 o
   4  -3   5       80.25       82.42      3.63 o
   5  -3   5        0.31        0.24      1.16 o
   6  -3   5       14.44       15.73      1.75 o
   7  -3   5       12.13       13.34      3.69 o
  -8  -2   5      134.55      129.44     15.23 o
  -7  -2   5       25.89       21.68      1.21 o
  -6  -2   5       56.22       62.94      6.90 o
  -5  -2   5      775.66      752.73     34.66 o
  -4  -2   5       18.51       23.41      1.34 o
  -3  -2   5        8.76        5.41      0.87 o
  -2  -2   5        5.38        4.47      0.37 o
  -1  -2   5        5.22        3.77      0.34 o
   0  -2   5      752.93      750.93     10.76 o
   1  -2   5       48.64       54.96      1.46 o
   2  -2   5      911.61      954.28     16.22 o
   3  -2   5       32.00       32.87      1.52 o
   4  -2   5      217.94      225.24      5.56 o
   5  -2   5      133.51      135.93      5.49 o
   6  -2   5        0.00       -0.27      1.05 o
   7  -2   5        0.00        0.17      2.42 o
  -8  -1   5        3.17        0.01      2.74 o
  -7  -1   5        1.35        1.43      0.83 o
  -6  -1   5      617.96      644.92     11.98 o
  -5  -1   5      775.12      780.07     11.09 o
  -4  -1   5       10.17       10.25      0.46 o
  -3  -1   5       25.59       21.98      0.63 o
  -2  -1   5      178.47      176.98      2.58 o
  -1  -1   5      553.60      540.84      7.06 o
   0  -1   5       56.39       55.32      1.35 o
   1  -1   5       16.20       16.32      0.69 o
   2  -1   5       61.36       59.12      3.57 o
   3  -1   5       10.20       19.10      2.86 o
   4  -1   5      117.46      114.87      3.36 o
   5  -1   5       11.76        7.95      1.57 o
   6  -1   5       36.37       34.54      1.81 o
   7  -1   5       19.34       17.86      2.94 o
  -8   0   5        0.01        0.45      1.19 o
  -7   0   5       90.97       93.98      2.98 o
  -6   0   5       26.74       30.74      3.50 o
  -5   0   5      671.45      661.87     14.31 o
  -4   0   5      159.28      145.38      2.55 o
  -3   0   5       15.73       17.77      0.96 o
  -2   0   5     2852.16     2936.42     37.38 o
  -1   0   5       34.00       26.92      0.75 o
   0   0   5       47.22       47.07      1.04 o
   1   0   5       57.52       49.92      1.29 o
   2   0   5     1141.86     1216.55     15.58 o
   3   0   5        0.32        1.80      0.72 o
   4   0   5       40.33       43.60      1.94 o
   5   0   5        3.51        3.42      1.38 o
   6   0   5      139.60      152.93      7.55 o
   7   0   5       18.92       11.57      3.31 o
  -8   1   5       10.98       10.75      1.70 o
  -7   1   5        0.40        0.36      0.74 o
  -6   1   5      196.84      200.80      4.37 o
  -5   1   5       26.46       23.41      1.14 o
  -4   1   5       10.40       10.05      0.87 o
  -3   1   5       22.57       21.96      1.26 o
  -2   1   5       31.70       30.24      0.79 o
  -1   1   5      265.44      254.45      4.88 o
   0   1   5        5.48        4.15      0.47 o
   1   1   5        0.47        0.89      0.86 o
   2   1   5       22.67       26.59      1.76 o
   3   1   5       19.65       18.44      1.23 o
   4   1   5       27.58       29.53      1.71 o
   5   1   5      116.41      126.28      4.13 o
   6   1   5        0.93       -0.55      1.76 o
   7   1   5        1.80       -2.14      2.84 o
  -8   2   5       70.81       77.06      4.18 o
  -7   2   5       39.85       36.46      1.65 o
  -6   2   5       45.24       38.50      2.21 o
  -5   2   5        0.00        0.29      0.53 o
  -4   2   5       20.90       22.25      0.71 o
  -3   2   5       53.97       61.67      1.91 o
  -2   2   5      405.22      433.83      9.67 o
  -1   2   5       52.37       56.85      2.17 o
   0   2   5        2.25        1.37      0.49 o
   1   2   5     1304.59     1422.76     19.02 o
   2   2   5       40.34       51.67      2.76 o
   3   2   5      104.05      111.10      3.08 o
   4   2   5       51.09       47.49      2.44 o
   5   2   5      362.70      403.42      8.87 o
   6   2   5      110.43      121.25      4.79 o
   7   2   5        0.52        4.25      2.84 o
  -8   3   5        1.95        2.09      2.87 o
  -7   3   5       10.79        7.85      1.10 o
  -6   3   5        3.51        2.75      0.78 o
  -5   3   5        0.18       -0.25      0.61 o
  -4   3   5      100.63      102.62      3.66 o
  -3   3   5       66.27       78.76      2.68 o
  -2   3   5        0.27        0.06      0.73 o
  -1   3   5        0.08        0.43      0.37 o
   0   3   5       19.50       12.88      0.85 o
   1   3   5        4.59        6.05      0.71 o
   2   3   5      211.12      242.17      5.96 o
   3   3   5       36.03       35.34      1.81 o
   4   3   5        1.68       -0.14      1.25 o
   5   3   5       15.98       15.89      1.88 o
   6   3   5       67.67       71.21      8.52 o
  -8   4   5        0.79        1.34      2.59 o
  -7   4   5        0.25        0.87      0.88 o
  -6   4   5      402.78      376.26      7.39 o
  -5   4   5       20.78       14.16      1.41 o
  -4   4   5        6.33        4.54      1.24 o
  -3   4   5      114.85      105.27      3.19 o
  -2   4   5      243.96      229.09      8.19 o
  -1   4   5      142.02      143.89      3.80 o
   0   4   5      129.42      126.80      3.05 o
   1   4   5       28.61       33.89      1.06 o
   2   4   5      304.65      348.28      6.91 o
   3   4   5       69.71       70.65      2.85 o
   4   4   5       29.06       26.70      1.83 o
   5   4   5      248.99      251.93      9.37 o
   6   4   5        8.99        6.71      3.42 o
  -8   5   5        0.51        4.67      3.29 o
  -7   5   5       30.65       28.90      3.40 o
  -6   5   5        4.55        3.59      0.95 o
  -5   5   5        1.57        5.50      1.67 o
  -4   5   5       51.57       46.30      2.38 o
  -3   5   5       46.48       48.11      2.45 o
  -2   5   5        9.01        9.19      1.26 o
  -1   5   5        3.30        4.84      0.72 o
   0   5   5       31.64       33.74      1.34 o
   1   5   5        0.15        0.83      0.70 o
   2   5   5       10.22        8.68      1.24 o
   3   5   5       24.82       22.19      1.61 o
   4   5   5        6.82        2.61      1.78 o
   5   5   5      124.52      130.05     10.75 o
   6   5   5        8.12        7.69      6.54 o
  -7   6   5        4.98        5.48      4.15 o
  -6   6   5       43.42       24.78      2.92 o
  -5   6   5       31.59       25.68      2.39 o
  -4   6   5       17.15       14.17      2.74 o
  -3   6   5       36.56       39.09      2.54 o
  -2   6   5      522.74      536.35     15.94 o
  -1   6   5      298.40      301.24      6.31 o
   0   6   5      181.83      179.68      4.67 o
   1   6   5       16.60        8.24      1.20 o
   2   6   5       51.80       52.56      3.62 o
   3   6   5       81.38       87.98      6.20 o
   4   6   5        0.49        1.05      2.33 o
   5   6   5      313.32      338.50     12.52 o
  -7   7   5        0.00       -0.15      4.21 o
  -6   7   5        0.41       -5.73      3.82 o
  -5   7   5        0.25        0.95      3.05 o
  -4   7   5      177.92      183.67      7.02 o
  -3   7   5       31.61       35.08      2.53 o
  -2   7   5        9.74        9.91      0.81 o
  -1   7   5        2.99        3.43      1.15 o
   0   7   5       59.94       51.46      3.71 o
   1   7   5       78.89       73.35      3.08 o
   2   7   5        7.07        8.08      1.54 o
   3   7   5       22.10       19.39      2.35 o
   4   7   5        5.38        2.33      2.36 o
   5   7   5        0.05        5.68      3.51 o
  -6   8   5       17.40       17.27      4.40 o
  -5   8   5       19.84       26.43      3.98 o
  -4   8   5       27.97       31.93      3.13 o
  -3   8   5       22.41       25.24      2.27 o
  -2   8   5        2.08        1.85      0.78 o
  -1   8   5       99.41      100.04      3.09 o
   0   8   5       48.35       48.60      2.22 o
   1   8   5      756.56      709.93     13.26 o
   2   8   5       41.54       41.36      3.41 o
   3   8   5       71.30       79.71      4.40 o
   4   8   5        0.12       -1.52      2.29 o
  -5   9   5        5.34        7.09      4.23 o
  -4   9   5       37.96       33.01      4.17 o
  -3   9   5       11.93        8.61     10.20 o
  -2   9   5        3.82        6.56      2.10 o
  -1   9   5        4.75        4.02      1.04 o
   0   9   5        1.42       -0.17      1.25 o
   1   9   5        0.04        1.78      1.39 o
   2   9   5        5.23        1.86      4.57 o
   3   9   5        1.97        7.39      2.72 o
  -4  10   5       27.05       24.16      3.93 o
  -3  10   5       94.17      113.58      8.29 o
  -2  10   5        1.74        1.61      4.86 o
  -1  10   5      136.25      145.86     10.30 o
   0  10   5       43.54       38.46      3.14 o
   1  10   5       61.35       51.66      4.22 o
   2  10   5       12.22        9.23      3.79 o
  -2  11   5        0.14        3.51      3.43 o
  -1  11   5        0.52       -0.74      3.36 o
   0  11   5       25.95       22.00     20.25 o
  -3 -11   6        0.76        2.36      1.71 o
  -2 -11   6        6.20        3.51      2.76 o
  -1 -11   6       76.10       70.47      7.97 o
   0 -11   6      220.50      226.31     11.18 o
   1 -11   6       28.16       23.58      3.84 o
   2 -11   6        9.45        5.68      2.92 o
  -4 -10   6        3.81        6.82      1.88 o
  -3 -10   6        7.79        4.88      2.12 o
  -2 -10   6        9.62        9.25      3.35 o
  -1 -10   6       13.49       13.69      3.03 o
   0 -10   6      424.79      455.87     13.67 o
   1 -10   6      244.49      260.06      9.24 o
   2 -10   6        0.01        1.52      2.00 o
   3 -10   6       41.67       44.60      4.05 o
  -5  -9   6        2.20        4.78      4.15 o
  -4  -9   6       10.78        7.67      1.36 o
  -3  -9   6        1.21        0.85      0.83 o
  -2  -9   6        9.32        9.83      1.59 o
  -1  -9   6        0.32       -1.54      1.18 o
   0  -9   6       94.87      101.64      4.16 o
   1  -9   6        2.92        2.38      1.45 o
   2  -9   6       43.99       47.69      3.26 o
   3  -9   6       63.67       70.53      6.70 o
   4  -9   6        4.70        5.59      2.63 o
  -6  -8   6        0.57        3.35      4.94 o
  -5  -8   6        1.89       -3.51      7.17 o
  -4  -8   6      328.81      288.24     14.40 o
  -3  -8   6       38.66       35.06      2.00 o
  -2  -8   6        0.80       -0.37      1.07 o
  -1  -8   6      487.93      510.95      9.05 o
   0  -8   6      107.43      102.35      5.95 o
   1  -8   6        7.97        8.31      1.55 o
   2  -8   6       67.36       77.99      3.64 o
   3  -8   6       35.94       31.81      2.55 o
   4  -8   6       53.26       52.08      4.08 o
   5  -8   6        2.81        3.55      3.20 o
  -6  -7   6       12.98       12.32      3.40 o
  -5  -7   6       35.66       23.60      4.62 o
  -4  -7   6      176.47      153.86      7.99 o
  -3  -7   6       12.68       12.57      0.92 o
  -2  -7   6       31.36       32.28      2.29 o
  -1  -7   6        0.64        0.07      0.78 o
   0  -7   6       78.97       79.40      2.23 o
   1  -7   6        7.17        8.26      1.28 o
   2  -7   6       65.68       61.22      4.02 o
   3  -7   6       68.05       72.79      5.45 o
   4  -7   6       40.20       37.42      4.56 o
   5  -7   6        0.50       -2.98      2.36 o
  -7  -6   6        2.72        2.03      2.98 o
  -6  -6   6       55.19       48.95      4.79 o
  -5  -6   6        1.83       -0.61      3.38 o
  -4  -6   6      134.39      111.51      6.24 o
  -3  -6   6        0.26        0.31      0.52 o
  -2  -6   6       26.44       29.54      1.14 o
  -1  -6   6       55.66       58.29      1.73 o
   0  -6   6       73.84       77.26      2.33 o
   1  -6   6       61.34       59.13      4.49 o
   2  -6   6       84.66       87.99      4.39 o
   3  -6   6      611.65      650.99     14.19 o
   4  -6   6        6.33        5.66      3.77 o
   5  -6   6        8.41        9.38      3.04 o
   6  -6   6        0.43        1.67      2.33 o
  -7  -5   6        0.28       -0.12      5.10 o
  -6  -5   6       29.53       36.53      5.02 o
  -5  -5   6        5.35        2.34      1.96 o
  -4  -5   6       37.38       33.80      2.20 o
  -3  -5   6        0.47        0.47      0.26 o
  -2  -5   6      106.80      110.67      3.85 o
  -1  -5   6       13.54       11.72      0.86 o
   0  -5   6       71.62       75.88      2.01 o
   1  -5   6      164.56      165.40      4.75 o
   2  -5   6       12.62       10.83      1.10 o
   3  -5   6      465.54      467.45      9.99 o
   4  -5   6       23.52       20.26      2.20 o
   5  -5   6      107.27       95.39      5.25 o
   6  -5   6       12.77       12.15      3.29 o
  -8  -4   6       29.49       35.23      3.99 o
  -7  -4   6       18.34       20.02      5.18 o
  -6  -4   6        9.08        4.92      2.44 o
  -5  -4   6      565.94      559.20     13.47 o
  -4  -4   6       16.03       15.98      2.19 o
  -3  -4   6      388.71      394.84     11.21 o
  -2  -4   6       62.21       58.40      1.61 o
  -1  -4   6      424.39      445.02      7.07 o
   0  -4   6      406.81      406.07      6.54 o
   1  -4   6      647.17      646.12     10.08 o
   2  -4   6      448.61      486.37     10.42 o
   3  -4   6      395.96      429.77     13.07 o
   4  -4   6      221.24      226.54      6.17 o
   5  -4   6       15.64        9.68      1.93 o
   6  -4   6       12.71        9.29      2.74 o
  -8  -3   6       13.20       11.20      3.19 o
  -7  -3   6        0.39        0.08      1.74 o
  -6  -3   6        0.48        0.15      1.50 o
  -5  -3   6       48.94       46.23      3.49 o
  -4  -3   6      306.29      301.46      9.39 o
  -3  -3   6       34.92       37.63      4.44 o
  -2  -3   6        0.12        0.40      0.27 o
  -1  -3   6       88.64       97.63      2.96 o
   0  -3   6        0.29        1.01      0.53 o
   1  -3   6       91.47       98.99      2.30 o
   2  -3   6      155.99      157.12      4.15 o
   3  -3   6      495.39      517.37     12.56 o
   4  -3   6       16.70       15.15      2.66 o
   5  -3   6        8.29        5.71      1.76 o
   6  -3   6       19.44       17.12      1.89 o
  -8  -2   6        0.25        6.54      4.62 o
  -7  -2   6       31.83       32.05      3.42 o
  -6  -2   6       29.65       29.56      5.75 o
  -5  -2   6     3471.96     3522.81     58.68 o
  -4  -2   6       51.17       48.58      1.83 o
  -3  -2   6       45.98       39.85      1.65 o
  -2  -2   6      975.99      966.39     12.43 o
  -1  -2   6       99.11      101.13      1.96 o
   0  -2   6       33.20       28.10      1.13 o
   1  -2   6       55.72       60.48      2.83 o
   2  -2   6       49.82       41.99      1.82 o
   3  -2   6      463.01      488.97      9.99 o
   4  -2   6       58.32       63.41      2.52 o
   5  -2   6        2.15        1.14      0.85 o
   6  -2   6        6.23        3.84      3.34 o
  -8  -1   6       26.91       24.71      1.95 o
  -7  -1   6        2.85        2.28      1.14 o
  -6  -1   6       17.73       16.96      0.70 o
  -5  -1   6        5.91        7.08      1.07 o
  -4  -1   6      359.35      345.43      6.47 o
  -3  -1   6        3.34        5.80      1.13 o
  -2  -1   6      273.27      280.66      3.84 o
  -1  -1   6     1019.80      998.61     12.50 o
   0  -1   6      151.30      158.78      5.15 o
   1  -1   6        1.87        2.48      0.67 o
   2  -1   6      179.43      179.60      3.28 o
   3  -1   6       55.29       57.45      1.96 o
   4  -1   6        0.08        0.30      0.34 o
   5  -1   6        1.89        1.93      1.42 o
   6  -1   6       99.71       97.62      8.60 o
  -8   0   6        0.97        0.97      1.64 o
  -7   0   6        6.79        7.41      0.97 o
  -6   0   6       13.57       12.20      0.95 o
  -5   0   6      474.29      453.16      7.95 o
  -4   0   6      141.50      128.72      2.41 o
  -3   0   6       25.80       26.36      0.85 o
  -2   0   6       54.14       67.21      2.69 o
  -1   0   6     1322.78     1350.43     16.54 o
   0   0   6       18.30       18.53      0.84 o
   1   0   6      109.76       97.57      1.98 o
   2   0   6     1483.63     1603.45     20.57 o
   3   0   6       69.93       68.64      2.37 o
   4   0   6        2.07        2.60      1.07 o
   5   0   6       98.32       97.91      4.66 o
   6   0   6      146.09      160.47     16.40 o
  -8   1   6        1.08        0.33      1.90 o
  -7   1   6        4.84        3.70      0.85 o
  -6   1   6       87.51       79.56      2.73 o
  -5   1   6      139.57      133.82      3.44 o
  -4   1   6       29.03       27.60      1.06 o
  -3   1   6       22.84       23.46      0.79 o
  -2   1   6      177.72      191.63      3.22 o
  -1   1   6      523.01      535.34      7.49 o
   0   1   6       95.62      103.50      2.31 o
   1   1   6       30.74       27.54      1.32 o
   2   1   6        2.31        2.15      0.74 o
   3   1   6      112.05      127.21      3.90 o
   4   1   6       93.38       93.79      3.00 o
   5   1   6        5.91        4.19      1.70 o
   6   1   6       16.20       12.45      2.55 o
  -8   2   6       20.34       25.40      3.37 o
  -7   2   6       12.96       13.32      1.36 o
  -6   2   6       25.29       24.59      1.40 o
  -5   2   6       26.05       20.53      1.12 o
  -4   2   6      301.79      303.84      7.14 o
  -3   2   6      597.53      595.04      9.19 o
  -2   2   6      233.22      225.99      6.04 o
  -1   2   6       62.14       59.03      1.44 o
   0   2   6      195.44      217.39      3.94 o
   1   2   6       22.79       24.21      2.96 o
   2   2   6      191.30      219.68      4.94 o
   3   2   6        2.79        1.63      1.05 o
   4   2   6       61.30       66.55      2.65 o
   5   2   6      436.00      490.97     13.39 o
   6   2   6       26.90       22.61      5.03 o
  -8   3   6       30.05       31.47      4.14 o
  -7   3   6        5.31        4.01      1.03 o
  -6   3   6       20.74       19.32      1.20 o
  -5   3   6        5.52        5.48      1.00 o
  -4   3   6       12.86       12.80      1.47 o
  -3   3   6       80.01       74.79      2.92 o
  -2   3   6       10.96        9.67      1.22 o
  -1   3   6       26.14       28.76      1.24 o
   0   3   6      115.07      102.17      3.59 o
   1   3   6       98.17      102.14      2.34 o
   2   3   6        4.60        4.13      0.89 o
   3   3   6       33.67       31.32      1.70 o
   4   3   6       10.29       11.14      2.49 o
   5   3   6       35.40       32.58      2.52 o
   6   3   6      123.36      121.65      6.84 o
  -8   4   6        0.34       -2.91      3.03 o
  -7   4   6        6.43        2.76      3.59 o
  -6   4   6       16.45       10.08      2.14 o
  -5   4   6       77.59       74.53      4.33 o
  -4   4   6       27.63       17.15      2.02 o
  -3   4   6      123.61      125.19      3.43 o
  -2   4   6     2103.83     2081.67     41.79 o
  -1   4   6        7.48        5.78      1.00 o
   0   4   6      153.89      157.81      4.49 o
   1   4   6        0.04       -0.24      0.62 o
   2   4   6       31.21       41.43      1.99 o
   3   4   6        7.84        7.61      1.38 o
   4   4   6        7.28       11.96      2.46 o
   5   4   6      197.74      203.08      8.02 o
   6   4   6       36.96       39.80      4.94 o
  -7   5   6       33.90       28.95      3.97 o
  -6   5   6        0.32       -0.04      2.65 o
  -5   5   6       26.67       30.15      3.72 o
  -4   5   6        3.18        6.08      1.33 o
  -3   5   6      609.90      606.67     14.46 o
  -2   5   6      325.10      315.93     14.34 o
  -1   5   6        0.60        1.15      0.91 o
   0   5   6        0.78        0.47      0.79 o
   1   5   6       26.22       26.59      2.14 o
   2   5   6       97.76       94.50      2.66 o
   3   5   6       31.09       30.21      2.61 o
   4   5   6        3.80        1.99      3.03 o
   5   5   6        9.57        7.40      3.99 o
  -7   6   6        0.80       -0.40      4.64 o
  -6   6   6       59.98       68.59      7.57 o
  -5   6   6       21.80       23.73      4.28 o
  -4   6   6        9.70        3.55      3.74 o
  -3   6   6       67.60       73.91      3.41 o
  -2   6   6     3316.80     3445.68     63.00 o
  -1   6   6       38.23       38.76      3.27 o
   0   6   6        2.14        5.30      1.33 o
   1   6   6      204.37      193.54      5.00 o
   2   6   6       27.58       25.00      2.22 o
   3   6   6        1.78        0.99      0.93 o
   4   6   6        5.89        3.67      3.22 o
   5   6   6       83.51       80.60      5.86 o
  -6   7   6        1.90       -1.25      2.32 o
  -5   7   6       13.30        8.01      2.97 o
  -4   7   6       37.00       31.95      3.15 o
  -3   7   6        4.37        2.17      2.08 o
  -2   7   6       67.93       77.40      3.21 o
  -1   7   6        4.59        4.99      0.82 o
   0   7   6      250.35      236.33      5.75 o
   1   7   6        8.23        9.91      1.61 o
   2   7   6       30.57       24.95      2.00 o
   3   7   6        1.72        4.52      2.99 o
   4   7   6       26.89       26.64      4.96 o
  -6   8   6      156.53      174.68     10.87 o
  -5   8   6       89.56       87.03      6.53 o
  -4   8   6      274.82      276.97     10.44 o
  -3   8   6       63.15       60.63      4.41 o
  -2   8   6       32.60       28.79      4.76 o
  -1   8   6       21.44       21.97      1.56 o
   0   8   6       32.08       30.61      2.17 o
   1   8   6        4.36        2.01      1.59 o
   2   8   6       43.62       38.98      4.19 o
   3   8   6       10.21        8.28      2.41 o
  -5   9   6        5.33       -0.24      3.04 o
  -4   9   6        1.14       -4.06      3.14 o
  -3   9   6      123.34      136.50      8.00 o
  -2   9   6        0.69       -4.69      3.13 o
  -1   9   6       56.39       52.96      2.71 o
   0   9   6        1.74        4.83      1.67 o
   1   9   6        0.00       -0.75      2.11 o
   2   9   6        9.48        4.40      2.86 o
  -4  10   6        0.47       15.15      7.17 o
  -3  10   6        4.28        6.76      3.20 o
  -2  10   6       11.93        9.93      3.94 o
  -1  10   6        3.34       -1.60      2.92 o
   0  10   6        0.75       -0.36      2.08 o
   1  10   6      123.07      144.07      6.70 o
  -2 -11   7        8.40        7.44      2.27 o
  -1 -11   7       81.24      104.44      9.57 o
   0 -11   7        9.21        8.30      2.99 o
   1 -11   7       14.76       12.27      4.67 o
  -4 -10   7       26.64       43.21      7.97 o
  -3 -10   7       60.73       65.57      5.07 o
  -2 -10   7       11.60       14.35      3.19 o
  -1 -10   7       13.75       13.87      2.72 o
   0 -10   7      131.58      146.35     10.74 o
   1 -10   7        3.87        3.82      3.06 o
   2 -10   7       85.49       83.12      5.69 o
   3 -10   7        2.75        1.32      3.07 o
  -5  -9   7       26.93       17.06      6.86 o
  -4  -9   7        0.74       -2.87      6.38 o
  -3  -9   7       16.82       18.63      3.16 o
  -2  -9   7       21.38       23.20      4.30 o
  -1  -9   7        5.40        4.57      1.54 o
   0  -9   7       86.97       98.68      3.99 o
   1  -9   7       38.41       37.84      3.99 o
   2  -9   7        5.60        5.61      2.01 o
   3  -9   7        5.00        6.97      2.76 o
   4  -9   7        0.08       -0.09      2.46 o
  -6  -8   7        2.10        3.19      4.30 o
  -5  -8   7       26.20       32.85      5.10 o
  -4  -8   7      115.76      133.61      8.77 o
  -3  -8   7        0.69        0.33      0.67 o
  -2  -8   7        1.97        1.95      0.92 o
  -1  -8   7        0.01        0.51      1.23 o
   0  -8   7      431.30      441.39     10.11 o
   1  -8   7       45.12       46.93      3.07 o
   2  -8   7        0.08       -0.55      1.54 o
   3  -8   7       10.89        9.50      3.52 o
   4  -8   7       81.32       83.66      9.01 o
  -6  -7   7       11.02        7.48      4.46 o
  -5  -7   7        0.03       -1.28      3.67 o
  -4  -7   7        5.10        4.15      4.30 o
  -3  -7   7       70.30       70.31      2.71 o
  -2  -7   7       16.09       17.24      1.06 o
  -1  -7   7       23.93       19.82      1.35 o
   0  -7   7      136.19      144.66      3.80 o
   1  -7   7       46.30       47.91      2.30 o
   2  -7   7      381.66      409.43     12.93 o
   3  -7   7       20.48       14.45      2.17 o
   4  -7   7       21.01       16.67      2.60 o
   5  -7   7        4.75        4.17      3.79 o
  -7  -6   7        1.83        5.02      2.79 o
  -6  -6   7       20.47       18.98      5.02 o
  -5  -6   7       30.27       30.77      3.98 o
  -4  -6   7        5.71        3.07      1.64 o
  -3  -6   7      148.95      154.33      3.21 o
  -2  -6   7       64.19       65.09      1.67 o
  -1  -6   7       27.62       26.90      1.44 o
   0  -6   7      106.37      120.11      4.00 o
   1  -6   7      163.90      175.45      4.54 o
   2  -6   7        3.18        2.09      1.14 o
   3  -6   7       39.58       36.82      2.73 o
   4  -6   7        6.95        4.86      2.72 o
   5  -6   7        2.55        1.54      2.73 o
  -7  -5   7       12.15       17.46      3.26 o
  -6  -5   7       81.39       98.75     12.04 o
  -5  -5   7        1.42        1.98      2.08 o
  -4  -5   7       10.10       11.63      1.50 o
  -3  -5   7        8.99       10.02      0.75 o
  -2  -5   7        8.23        8.34      0.65 o
  -1  -5   7       96.99       93.27      2.37 o
   0  -5   7       41.67       45.76      2.03 o
   1  -5   7        6.01        6.46      1.03 o
   2  -5   7      123.96      134.53      3.67 o
   3  -5   7       27.61       22.50      3.27 o
   4  -5   7       23.61       23.97      2.60 o
   5  -5   7       16.12       11.79      2.34 o
   6  -5   7        5.04       -0.52      2.52 o
  -7  -4   7       23.87       29.27      3.59 o
  -6  -4   7       32.54       36.19      3.12 o
  -5  -4   7      233.28      243.32      8.22 o
  -4  -4   7       12.66       11.26      1.76 o
  -3  -4   7       25.13       22.05      1.96 o
  -2  -4   7      128.56      127.19      2.38 o
  -1  -4   7       17.17       17.32      1.33 o
   0  -4   7       50.61       56.18      1.75 o
   1  -4   7        1.04        2.39      0.76 o
   2  -4   7       25.79       26.01      1.39 o
   3  -4   7      246.12      241.17      6.33 o
   4  -4   7       25.00       16.25      3.66 o
   5  -4   7       83.58       72.82      5.25 o
   6  -4   7        7.47        8.94      5.49 o
  -8  -3   7        3.95        5.53      3.02 o
  -7  -3   7        9.44        9.00      2.34 o
  -6  -3   7        3.18        5.22      2.04 o
  -5  -3   7      220.27      238.36      6.69 o
  -4  -3   7      844.00      863.24     17.30 o
  -3  -3   7       95.35       97.79      2.09 o
  -2  -3   7       20.19       19.29      0.86 o
  -1  -3   7       35.88       35.47      1.33 o
   0  -3   7      310.03      331.93      5.39 o
   1  -3   7        0.84       -0.21      0.74 o
   2  -3   7       12.74       12.68      1.00 o
   3  -3   7       94.25       87.30      4.06 o
   4  -3   7        6.77        5.37      2.04 o
   5  -3   7        0.63       -1.46      2.02 o
   6  -3   7        4.28       -0.01      5.52 o
  -8  -2   7       15.69        6.99      3.86 o
  -7  -2   7       63.13       66.54      5.96 o
  -6  -2   7        0.35        0.85      1.47 o
  -5  -2   7       13.71       13.34      1.71 o
  -4  -2   7      963.33      991.01     18.94 o
  -3  -2   7       63.77       69.12      2.42 o
  -2  -2   7       80.39       83.49      1.94 o
  -1  -2   7      297.80      317.48      4.80 o
   0  -2   7       16.35       15.84      1.05 o
   1  -2   7       48.64       52.73      1.60 o
   2  -2   7        6.25        6.88      1.02 o
   3  -2   7      734.90      789.55     14.91 o
   4  -2   7       16.48       16.21      1.51 o
   5  -2   7        0.00       -0.81      0.71 o
   6  -2   7       66.58       56.38      4.38 o
  -8  -1   7        3.04        1.91      2.71 o
  -7  -1   7       36.12       42.27      3.98 o
  -6  -1   7        0.40        1.75      1.36 o
  -5  -1   7      329.48      334.08      5.59 o
  -4  -1   7      254.06      257.60      3.87 o
  -3  -1   7      164.99      169.04      4.93 o
  -2  -1   7      152.70      154.53      2.57 o
  -1  -1   7        0.76        0.70      0.41 o
   0  -1   7       37.24       37.47      1.55 o
   1  -1   7       57.15       66.01      1.88 o
   2  -1   7        5.45        5.08      0.66 o
   3  -1   7       50.67       53.42      2.07 o
   4  -1   7        7.89        5.03      1.46 o
   5  -1   7       63.07       64.67      6.48 o
   6  -1   7       20.43       23.93      2.94 o
  -8   0   7        7.83        6.67      1.46 o
  -7   0   7       80.30       80.79      4.36 o
  -6   0   7      234.20      232.88      4.24 o
  -5   0   7      112.57      103.63      2.71 o
  -4   0   7        5.96        6.34      0.55 o
  -3   0   7       65.28       60.15      1.50 o
  -2   0   7        4.27        5.10      0.59 o
  -1   0   7     1269.08     1310.34     16.02 o
   0   0   7       39.57       35.73      1.77 o
   1   0   7       21.36       25.53      1.09 o
   2   0   7       86.19       96.16      2.60 o
   3   0   7       64.45       66.65      4.79 o
   4   0   7       35.43       34.23      3.12 o
   5   0   7        3.27        2.02      2.35 o
   6   0   7       52.80       59.46      4.48 o
  -8   1   7        2.17        4.77      1.98 o
  -7   1   7        3.78        2.40      1.40 o
  -6   1   7       19.41       16.54      1.31 o
  -5   1   7        2.40        1.00      0.59 o
  -4   1   7       17.52       14.63      1.16 o
  -3   1   7       37.59       36.24      1.07 o
  -2   1   7        0.55        0.86      0.42 o
  -1   1   7        0.05        0.83      0.41 o
   0   1   7        5.23        6.42      1.05 o
   1   1   7       28.86       24.68      1.27 o
   2   1   7        9.36        9.43      1.87 o
   3   1   7      104.10      114.69      3.46 o
   4   1   7       16.41       15.89      1.69 o
   5   1   7        3.37        2.92      2.96 o
   6   1   7       17.44       23.65      3.47 o
  -8   2   7       41.94       47.27      4.61 o
  -7   2   7        9.76       12.64      2.41 o
  -6   2   7       44.93       50.71      1.63 o
  -5   2   7      225.41      164.08      4.99 o
  -4   2   7       26.39       22.45      0.97 o
  -3   2   7       97.93       98.67      2.21 o
  -2   2   7      107.13      118.83      2.51 o
  -1   2   7      202.48      210.35      4.59 o
   0   2   7        0.98        1.28      0.49 o
   1   2   7       19.12       19.17      1.81 o
   2   2   7      100.39      105.66      3.10 o
   3   2   7       53.00       53.47      2.33 o
   4   2   7      122.86      130.27      6.51 o
   5   2   7       22.86       26.00      3.06 o
   6   2   7      219.61      242.30     10.14 o
  -8   3   7        6.80        8.98      3.99 o
  -7   3   7        0.35        0.26      2.53 o
  -6   3   7       70.10       55.17      3.84 o
  -5   3   7       63.01       62.09      4.20 o
  -4   3   7        0.18       -0.24      1.05 o
  -3   3   7       12.52        8.76      1.16 o
  -2   3   7      178.49      172.89      3.15 o
  -1   3   7      132.73      130.11      2.72 o
   0   3   7        6.86        5.33      1.24 o
   1   3   7        1.97        3.18      0.76 o
   2   3   7       30.00       31.47      2.10 o
   3   3   7        2.94        1.00      1.25 o
   4   3   7        0.75       -1.30      1.51 o
   5   3   7        3.65        2.29      2.61 o
  -7   4   7        0.02       -1.31      2.31 o
  -6   4   7        1.31       -1.33      1.67 o
  -5   4   7      445.38      397.05     10.01 o
  -4   4   7        0.00       -0.41      1.02 o
  -3   4   7        9.23        7.78      1.68 o
  -2   4   7      191.16      196.15      7.18 o
  -1   4   7      235.77      242.87      4.42 o
   0   4   7        0.04        0.13      0.59 o
   1   4   7       19.77       18.46      1.23 o
   2   4   7        9.51        9.36      1.37 o
   3   4   7       32.87       31.84      2.12 o
   4   4   7        8.61        6.70      2.12 o
   5   4   7       14.86       16.34      2.95 o
  -7   5   7        8.87        7.86      9.73 o
  -6   5   7        9.09        8.40      2.83 o
  -5   5   7        8.07        3.58      3.87 o
  -4   5   7        2.50        3.78      1.18 o
  -3   5   7      468.86      471.71     10.74 o
  -2   5   7       29.57       33.71      1.84 o
  -1   5   7       78.01       83.04      2.56 o
   0   5   7        0.54        1.00      0.67 o
   1   5   7       12.18        7.83      1.10 o
   2   5   7       63.91       54.31      1.98 o
   3   5   7        5.53        6.23      1.56 o
   4   5   7       39.45       43.81      3.90 o
   5   5   7        2.65        3.52      2.48 o
  -7   6   7        6.62        3.78      3.06 o
  -6   6   7        3.96        2.57      2.26 o
  -5   6   7       40.69       47.93      3.01 o
  -4   6   7       47.89       37.99      3.48 o
  -3   6   7       35.04       27.09      2.40 o
  -2   6   7        4.41        5.27      2.06 o
  -1   6   7      110.93      118.18      3.75 o
   0   6   7       49.54       47.49      3.08 o
   1   6   7       63.20       55.55      2.81 o
   2   6   7      230.39      209.59      7.34 o
   3   6   7       73.37       66.91      5.02 o
   4   6   7        0.88        2.30      2.76 o
  -6   7   7        2.03        0.80      2.47 o
  -5   7   7        0.11       -3.31      2.39 o
  -4   7   7       18.24       16.13      2.86 o
  -3   7   7        4.67        4.02      4.31 o
  -2   7   7       17.73       18.22      1.61 o
  -1   7   7       13.05       11.89      1.49 o
   0   7   7       14.65       17.37      3.72 o
   1   7   7        8.13        6.45      2.24 o
   2   7   7       32.42       26.88      1.97 o
   3   7   7        0.28        2.36      2.59 o
   4   7   7        0.32        1.07      4.39 o
  -5   8   7        9.69        7.54      2.99 o
  -4   8   7       22.69       27.28      4.94 o
  -3   8   7        0.05       -2.91      2.53 o
  -2   8   7      133.17      144.81      4.57 o
  -1   8   7        7.83        7.17      1.99 o
   0   8   7        8.89        7.59      2.45 o
   1   8   7       66.49       64.68      4.61 o
   2   8   7      211.76      186.19      8.17 o
   3   8   7        3.70        6.76      2.70 o
  -4   9   7        1.59        7.06      3.21 o
  -3   9   7       66.57       68.54      6.54 o
  -2   9   7        1.22       -5.96      4.75 o
  -1   9   7       14.55       18.53      3.88 o
   0   9   7        0.90        4.37      1.65 o
   1   9   7        0.21       -0.22      2.03 o
   2   9   7        4.58        3.89      3.77 o
  -2  10   7      124.65      155.79      9.41 o
  -1  10   7        0.99        3.51      5.02 o
   0  10   7       72.48       86.64      7.10 o
  -3 -10   8        5.27        3.14      4.46 o
  -2 -10   8        7.42        7.02      2.39 o
  -1 -10   8       22.80       23.54      3.06 o
   0 -10   8       94.07      103.93     18.26 o
   1 -10   8      114.73      120.24      6.36 o
   2 -10   8       38.56       41.69     13.66 o
  -4  -9   8        0.36        2.71      4.78 o
  -3  -9   8      138.93      135.00      6.83 o
  -2  -9   8        5.43        3.21      1.43 o
  -1  -9   8       48.79       48.33      7.74 o
   0  -9   8       35.10       38.83      2.96 o
   1  -9   8        1.23        1.68      1.71 o
   2  -9   8        2.25        4.04      2.95 o
   3  -9   8        0.00       -0.87      2.86 o
  -5  -8   8       10.10        5.26      3.83 o
  -4  -8   8        7.93        4.78      3.83 o
  -3  -8   8      107.69       98.45      8.02 o
  -2  -8   8       16.39       14.85      1.79 o
  -1  -8   8        0.26        0.03      1.37 o
   0  -8   8      183.53      189.80      9.15 o
   1  -8   8        2.96        2.13      1.79 o
   2  -8   8        0.05       -2.16      1.81 o
   3  -8   8      132.23      120.49      6.93 o
   4  -8   8      144.02      132.12      8.77 o
  -6  -7   8        1.16        1.19      2.79 o
  -5  -7   8       14.12        8.93      3.35 o
  -4  -7   8       43.04       53.89      8.93 o
  -3  -7   8      163.34      159.87      6.11 o
  -2  -7   8        8.79        9.05      1.27 o
  -1  -7   8        9.90        7.48      1.66 o
   0  -7   8       32.92       34.94      2.80 o
   1  -7   8        0.06       -1.89      2.26 o
   2  -7   8       18.95       18.41      2.05 o
   3  -7   8        0.56        0.07      3.66 o
   4  -7   8      192.45      163.61      8.19 o
  -6  -6   8       48.47       51.47      4.73 o
  -5  -6   8       86.50       91.42      7.41 o
  -4  -6   8      344.65      335.47     18.87 o
  -3  -6   8        0.92        0.25      0.43 o
  -2  -6   8       30.25       28.80      1.24 o
  -1  -6   8       12.54       10.78      1.26 o
   0  -6   8       62.92       66.63      2.83 o
   1  -6   8        3.89        4.14      0.96 o
   2  -6   8      232.55      230.22      6.99 o
   3  -6   8       67.67       62.75      4.37 o
   4  -6   8       46.34       35.43      4.28 o
   5  -6   8       55.44       41.84      9.79 o
  -7  -5   8       33.43       39.38      4.48 o
  -6  -5   8       16.89       12.24      3.98 o
  -5  -5   8        0.05       -0.49      1.72 o
  -4  -5   8        7.12        7.87      1.73 o
  -3  -5   8      238.49      240.47      4.34 o
  -2  -5   8        2.34        2.62      1.02 o
  -1  -5   8       26.19       30.35      2.24 o
   0  -5   8       49.02       50.49      1.92 o
   1  -5   8       33.74       34.38      1.83 o
   2  -5   8        4.97        5.25      1.57 o
   3  -5   8      116.97      113.46      4.83 o
   4  -5   8      161.89      151.38      7.17 o
   5  -5   8        4.75        0.10      4.23 o
  -7  -4   8       68.99       69.43      5.67 o
  -6  -4   8       27.32       27.27      5.68 o
  -5  -4   8       23.97       20.91      2.89 o
  -4  -4   8     1979.60     2200.30     40.37 o
  -3  -4   8        0.00       -0.09      0.40 o
  -2  -4   8        4.12        4.24      0.63 o
  -1  -4   8      181.88      200.78      3.92 o
   0  -4   8      244.79      275.10      5.18 o
   1  -4   8      158.70      161.85      4.16 o
   2  -4   8        0.22       -1.28      0.95 o
   3  -4   8       39.52       34.43      2.28 o
   4  -4   8       20.23       19.92      3.68 o
   5  -4   8       91.33       96.80      6.95 o
  -7  -3   8        8.49        5.42      2.25 o
  -6  -3   8       45.15       45.96      5.20 o
  -5  -3   8       25.52       24.10      2.39 o
  -4  -3   8      126.38      130.40      4.56 o
  -3  -3   8      247.57      248.43      4.04 o
  -2  -3   8        2.64        1.80      0.47 o
  -1  -3   8       14.59       15.34      1.12 o
   0  -3   8       19.60       17.29      0.98 o
   1  -3   8       12.20       13.03      1.00 o
   2  -3   8       41.75       38.92      1.70 o
   3  -3   8        2.36        1.16      1.32 o
   4  -3   8      118.59      107.56      6.82 o
   5  -3   8        5.17        5.90      2.40 o
  -8  -2   8       50.71       37.14      4.33 o
  -7  -2   8       13.03       11.60      3.56 o
  -6  -2   8        8.88        7.70      2.44 o
  -5  -2   8        7.54        4.21      1.68 o
  -4  -2   8     1555.08     1618.24     32.24 o
  -3  -2   8        2.12        1.54      0.53 o
  -2  -2   8        7.14        4.80      0.52 o
  -1  -2   8      608.66      648.23     11.61 o
   0  -2   8       25.07       26.03      1.29 o
   1  -2   8       10.69        9.94      1.19 o
   2  -2   8       49.28       50.74      2.25 o
   3  -2   8      365.68      367.66      7.08 o
   4  -2   8      159.43      164.34      5.10 o
   5  -2   8       20.38       16.85      2.57 o
  -8  -1   8       28.37       26.07      3.59 o
  -7  -1   8       26.20       29.05      3.18 o
  -6  -1   8        1.75       -1.50      1.22 o
  -5  -1   8       12.22       11.90      1.06 o
  -4  -1   8      223.14      239.54      4.50 o
  -3  -1   8       12.98       14.42      0.71 o
  -2  -1   8       87.68      101.85      2.17 o
  -1  -1   8        0.00       -0.01      0.58 o
   0  -1   8      433.54      460.17      7.52 o
   1  -1   8        5.11        4.44      0.64 o
   2  -1   8       15.71       14.95      1.50 o
   3  -1   8       96.41      103.79      5.13 o
   4  -1   8        6.31        3.95      1.21 o
   5  -1   8       93.73      108.90      5.85 o
   6  -1   8       32.41       19.62      5.41 o
  -8   0   8      528.97      623.90     42.73 o
  -7   0   8        0.50        0.01      1.24 o
  -6   0   8       14.68       13.66      0.80 o
  -5   0   8      105.22      111.42      2.75 o
  -4   0   8       40.11       42.37      1.40 o
  -3   0   8        4.73        5.00      0.78 o
  -2   0   8      232.21      238.57      3.76 o
  -1   0   8       77.46       73.06      1.77 o
   0   0   8        0.09        0.53      0.51 o
   1   0   8      101.00      108.74      2.75 o
   2   0   8       66.05       64.30      3.95 o
   3   0   8      332.34      355.69      6.83 o
   4   0   8        1.15        1.06      0.92 o
   5   0   8        7.43        0.15      4.70 o
  -8   1   8       13.34       14.57      5.02 o
  -7   1   8       43.60       51.81      2.44 o
  -6   1   8        0.20        0.23      0.53 o
  -5   1   8       44.10       37.65      1.24 o
  -4   1   8        0.27        0.54      0.44 o
  -3   1   8       40.60       36.64      1.50 o
  -2   1   8       43.32       38.99      1.29 o
  -1   1   8       75.50       71.08      2.01 o
   0   1   8       20.07       21.35      1.62 o
   1   1   8        1.42        1.46      0.78 o
   2   1   8        8.14       10.77      1.46 o
   3   1   8        6.63        5.93      1.40 o
   4   1   8        4.27        5.72      1.72 o
   5   1   8       11.89        9.88      3.36 o
  -8   2   8      161.05      185.63     10.05 o
  -7   2   8       13.87       13.02      2.25 o
  -6   2   8        8.03        7.24      0.81 o
  -5   2   8        1.77        1.31      0.57 o
  -4   2   8       41.78       41.41      1.73 o
  -3   2   8       64.24       75.93      3.95 o
  -2   2   8       76.44       71.88      1.79 o
  -1   2   8      818.16      843.74     11.80 o
   0   2   8       50.60       51.09      1.48 o
   1   2   8        2.89        3.44      1.41 o
   2   2   8       20.93       16.67      1.66 o
   3   2   8        1.96        0.91      1.41 o
   4   2   8        0.74       -0.17      1.71 o
   5   2   8       43.15       42.88      8.50 o
  -7   3   8        2.32        2.23      1.92 o
  -6   3   8       85.32       72.25      2.86 o
  -5   3   8        2.54        4.16      1.17 o
  -4   3   8        2.87        2.02      1.11 o
  -3   3   8        7.12        8.79      1.13 o
  -2   3   8      375.22      386.31      6.54 o
  -1   3   8      585.49      599.51      9.62 o
   0   3   8        5.40        4.92      0.66 o
   1   3   8        3.01        3.30      0.79 o
   2   3   8        0.07        0.69      1.49 o
   3   3   8       57.49       56.29      3.40 o
   4   3   8       60.32       57.32      4.21 o
   5   3   8        0.42       -0.23      3.29 o
  -7   4   8       24.18       18.23      2.99 o
  -6   4   8        0.47        2.15      1.83 o
  -5   4   8        3.20        0.45      1.89 o
  -4   4   8       26.64       22.83      2.74 o
  -3   4   8        8.79        6.64      1.34 o
  -2   4   8      236.51      237.56      5.64 o
  -1   4   8     2324.17     2455.58     33.34 o
   0   4   8      182.37      185.12      3.56 o
   1   4   8       65.73       64.33      2.56 o
   2   4   8       72.83       73.58      4.05 o
   3   4   8        4.24        6.63      1.88 o
   4   4   8       15.31       18.78      2.67 o
   5   4   8        6.32        5.53      2.70 o
  -7   5   8        0.04       -0.81      2.68 o
  -6   5   8        2.95        1.08      3.28 o
  -5   5   8        7.83        5.54      1.75 o
  -4   5   8        5.16        3.10      1.67 o
  -3   5   8        3.73        4.59      1.91 o
  -2   5   8       69.03       68.34      2.76 o
  -1   5   8      318.46      342.82      6.53 o
   0   5   8        0.23        0.94      0.67 o
   1   5   8      189.39      188.05      4.39 o
   2   5   8       90.30       89.04      4.37 o
   3   5   8        0.54       -1.51      3.43 o
   4   5   8        3.45        2.83      2.56 o
  -6   6   8       14.69       14.03      2.63 o
  -5   6   8       86.81      105.95      4.93 o
  -4   6   8        7.73        6.69      1.87 o
  -3   6   8       91.54       90.87      4.18 o
  -2   6   8      183.13      205.28      6.42 o
  -1   6   8      409.98      425.85     12.81 o
   0   6   8       21.16       18.79      2.31 o
   1   6   8        0.42        2.03      1.75 o
   2   6   8       68.36       55.86      3.13 o
   3   6   8       17.37       18.12      5.17 o
   4   6   8        3.56        2.79      2.78 o
  -6   7   8       59.27       66.39     13.47 o
  -5   7   8       47.51       47.02      3.83 o
  -4   7   8       11.41       14.64      3.34 o
  -3   7   8       13.63       12.73      3.48 o
  -2   7   8       27.15       24.76      3.54 o
  -1   7   8        0.00       -0.04      0.99 o
   0   7   8       29.52       26.85      2.38 o
   1   7   8       13.17        7.94      1.90 o
   2   7   8        5.86        7.75      2.24 o
   3   7   8       29.41       29.76      3.37 o
  -5   8   8      172.28      195.31     10.86 o
  -4   8   8      106.15      116.26      7.17 o
  -3   8   8       61.18       68.05      5.80 o
  -2   8   8       24.11       23.56      4.21 o
  -1   8   8        7.02        8.73      2.23 o
   0   8   8       13.79       12.89      1.98 o
   1   8   8        3.49        0.97      1.83 o
   2   8   8      129.06      142.16      7.30 o
  -3   9   8        0.10        5.82      5.17 o
  -2   9   8        4.35        3.26      4.07 o
  -1   9   8        0.66       -1.53      3.21 o
   0   9   8        2.05        1.86      3.43 o
  -2 -10   9        0.29       -1.43      3.83 o
  -1 -10   9        5.17        6.56      2.34 o
   0 -10   9       18.98       12.39      2.73 o
  -4  -9   9       31.20       38.11      6.70 o
  -3  -9   9        1.48        3.35      1.75 o
  -2  -9   9       34.48       35.92      3.86 o
  -1  -9   9        4.56        8.13      2.86 o
   0  -9   9        3.79        2.14      2.59 o
   1  -9   9      157.16      165.21      8.44 o
   2  -9   9        5.06        3.37      3.72 o
  -5  -8   9        0.12        2.39      3.99 o
  -4  -8   9        4.61        6.70      3.99 o
  -3  -8   9       86.45       75.26      5.74 o
  -2  -8   9       11.99       16.98      3.51 o
  -1  -8   9       49.03       55.21      4.42 o
   0  -8   9        4.14        8.08      1.65 o
   1  -8   9       67.18       74.74      7.27 o
   2  -8   9      102.65       98.06      6.01 o
   3  -8   9        1.36        2.26      2.52 o
  -6  -7   9       30.66       28.66      4.31 o
  -5  -7   9       15.43       11.96      4.30 o
  -4  -7   9        4.60        2.07      4.78 o
  -3  -7   9        1.26        1.12      0.64 o
  -2  -7   9        5.89        6.73      1.10 o
  -1  -7   9        0.63        0.91      1.16 o
   0  -7   9       47.52       48.09      3.71 o
   1  -7   9        9.51        6.17      1.76 o
   2  -7   9        0.10        3.69      2.26 o
   3  -7   9       97.45       94.85      7.92 o
   4  -7   9        4.37       -5.19      3.46 o
  -6  -6   9        7.76        8.67      3.59 o
  -5  -6   9        8.26        6.07      3.02 o
  -4  -6   9       24.56       30.29      7.65 o
  -3  -6   9        3.68        3.92      0.58 o
  -2  -6   9       32.72       32.90      2.33 o
  -1  -6   9       15.25       14.54      1.59 o
   0  -6   9       33.17       27.80      2.56 o
   1  -6   9        0.03        0.66      1.14 o
   2  -6   9       21.78       24.13      2.03 o
   3  -6   9        0.84        0.05      2.42 o
   4  -6   9      158.64      146.50     14.78 o
  -7  -5   9       42.73       43.11      5.15 o
  -6  -5   9        9.82        9.97      3.13 o
  -5  -5   9        3.24        0.81      3.57 o
  -4  -5   9       20.16       22.72      2.30 o
  -3  -5   9      153.74      149.09      3.08 o
  -2  -5   9       86.23       94.31      3.24 o
  -1  -5   9        8.18        7.19      1.20 o
   0  -5   9       25.84       25.23      1.31 o
   1  -5   9      104.48      111.68      4.94 o
   2  -5   9       15.27       13.81      1.68 o
   3  -5   9        0.02       -2.19      1.55 o
   4  -5   9       28.15       25.29      3.04 o
  -7  -4   9      135.99      156.02     10.25 o
  -6  -4   9       17.13       17.51      4.97 o
  -5  -4   9       13.03       16.78      3.64 o
  -4  -4   9      234.68      252.74     13.42 o
  -3  -4   9      133.62      135.79      2.90 o
  -2  -4   9      319.58      331.35      5.96 o
  -1  -4   9       11.01        9.57      0.89 o
   0  -4   9       23.49       23.86      1.72 o
   1  -4   9       17.33       17.96      1.95 o
   2  -4   9        0.59        2.02      1.27 o
   3  -4   9       29.78       21.41      2.01 o
   4  -4   9      271.53      253.56     14.76 o
   5  -4   9        0.00        6.14      2.56 o
  -7  -3   9       55.05       60.14      5.21 o
  -6  -3   9       29.52       33.68      4.09 o
  -5  -3   9       46.84       42.13      2.98 o
  -4  -3   9       65.24       63.58      5.20 o
  -3  -3   9      538.54      575.90     10.73 o
  -2  -3   9        4.06        4.65      0.67 o
  -1  -3   9      141.99      150.38      3.52 o
   0  -3   9        0.23        1.97      0.70 o
   1  -3   9       55.34       51.14      2.20 o
   2  -3   9       81.52       85.22      4.03 o
   3  -3   9       47.86       43.26      3.52 o
   4  -3   9        9.39        6.79      2.08 o
   5  -3   9       28.69       31.57      5.45 o
  -7  -2   9        3.17        5.83      2.30 o
  -6  -2   9        2.36       -0.54      1.86 o
  -5  -2   9      120.77      114.19      4.80 o
  -4  -2   9      124.15      127.27      2.75 o
  -3  -2   9       57.32       58.43      1.45 o
  -2  -2   9        1.84        1.55      0.54 o
  -1  -2   9      129.06      136.19      3.06 o
   0  -2   9      240.01      252.05      4.96 o
   1  -2   9       47.29       47.37      2.56 o
   2  -2   9        1.36        0.97      0.86 o
   3  -2   9       25.88       24.38      1.51 o
   4  -2   9       68.95       67.19      5.62 o
   5  -2   9       34.09       31.76      3.47 o
  -7  -1   9        0.89        1.60      1.72 o
  -6  -1   9       13.18        8.27      1.81 o
  -5  -1   9       21.57       22.08      1.05 o
  -4  -1   9       43.67       42.14      1.58 o
  -3  -1   9        5.52        6.01      0.74 o
  -2  -1   9       33.92       38.56      1.26 o
  -1  -1   9        0.15       -0.17      0.57 o
   0  -1   9       47.34       44.76      1.76 o
   1  -1   9       10.08        7.76      0.89 o
   2  -1   9        0.01       -0.09      0.71 o
   3  -1   9        4.10        2.96      1.36 o
   4  -1   9      123.25      105.04     10.53 o
   5  -1   9       35.72       33.92      4.05 o
  -7   0   9       34.37       38.99      2.18 o
  -6   0   9       55.71       57.75      2.33 o
  -5   0   9        1.65        0.55      0.45 o
  -4   0   9      212.97      185.18      3.66 o
  -3   0   9       84.23       93.30      2.05 o
  -2   0   9        0.09        1.29      0.61 o
  -1   0   9      202.84      205.12      4.69 o
   0   0   9      578.66      603.07     10.81 o
   1   0   9        6.68        7.58      1.34 o
   2   0   9       10.84        9.00      1.77 o
   3   0   9        0.03        0.86      1.78 o
   4   0   9        7.70        4.66      2.32 o
   5   0   9       50.09       41.25      4.08 o
  -7   1   9        0.01       -0.62      1.54 o
  -6   1   9        2.82        3.02      0.80 o
  -5   1   9       53.30       41.76      1.94 o
  -4   1   9       85.66       74.46      2.16 o
  -3   1   9       24.07       21.52      1.05 o
  -2   1   9        0.38        0.52      0.53 o
  -1   1   9        1.64        1.53      0.72 o
   0   1   9       87.96       88.80      2.68 o
   1   1   9       31.23       30.11      1.96 o
   2   1   9       24.31       20.77      1.93 o
   3   1   9       36.59       35.32      5.58 o
   4   1   9        3.02        6.76      2.33 o
   5   1   9        0.29       -2.57      2.56 o
  -7   2   9        1.29       -1.18      1.95 o
  -6   2   9        1.63        2.92      1.64 o
  -5   2   9       99.18       98.83      2.99 o
  -4   2   9      364.00      309.21     12.53 o
  -3   2   9       58.13       56.27      3.40 o
  -2   2   9      174.29      171.48      3.36 o
  -1   2   9        0.56        0.20      0.58 o
   0   2   9       31.77       32.36      1.41 o
   1   2   9        8.28        8.76      1.23 o
   2   2   9        8.55        6.41      2.17 o
   3   2   9        2.28       -1.10      3.90 o
   4   2   9       27.08       23.79      3.07 o
   5   2   9        5.38        8.29      3.09 o
  -7   3   9        0.20        1.34      2.34 o
  -6   3   9        9.30       13.52      2.82 o
  -5   3   9       13.72        8.57      1.49 o
  -4   3   9       61.46       49.19      2.45 o
  -3   3   9        0.08       -1.54      1.03 o
  -2   3   9      413.70      422.12      7.58 o
  -1   3   9      275.80      301.61      5.22 o
   0   3   9        9.47        8.76      1.00 o
   1   3   9        7.48        6.38      1.71 o
   2   3   9       17.70       17.34      2.24 o
   3   3   9       63.84       66.80      5.75 o
   4   3   9        1.20        2.59      2.77 o
  -7   4   9        9.73       17.17      5.10 o
  -6   4   9        2.80        5.59      2.56 o
  -5   4   9        8.23        4.24      3.07 o
  -4   4   9       22.14       17.39      2.28 o
  -3   4   9       54.35       50.88      3.59 o
  -2   4   9       12.85        9.18      1.16 o
  -1   4   9       50.95       51.28      2.37 o
   0   4   9       52.84       60.85      1.81 o
   1   4   9       23.48       21.94      1.52 o
   2   4   9       54.50       51.00      4.72 o
   3   4   9        7.18        2.57      3.79 o
   4   4   9        1.97       -2.26      2.69 o
  -6   5   9        0.13       -1.06      2.72 o
  -5   5   9        0.81       -1.42      2.30 o
  -4   5   9        0.63        3.86      1.82 o
  -3   5   9        1.51        5.96      1.52 o
  -2   5   9       25.85       26.67      2.81 o
  -1   5   9        0.01       -1.53      1.02 o
   0   5   9      133.09      137.30      3.58 o
   1   5   9        6.05        4.48      1.23 o
   2   5   9        0.43        2.31      1.65 o
   3   5   9       19.79       13.91      3.30 o
  -6   6   9       39.72       45.42      9.17 o
  -5   6   9      155.01      186.04      8.65 o
  -4   6   9      132.69      141.40      5.50 o
  -3   6   9       13.46       15.26      2.10 o
  -2   6   9       12.83        4.67      1.89 o
  -1   6   9      306.28      346.25      9.18 o
   0   6   9       10.46       10.17      1.10 o
   1   6   9        2.41        2.85      1.78 o
   2   6   9        6.95        4.56      2.24 o
   3   6   9      115.46      116.73      6.48 o
  -5   7   9        0.19       -1.02      2.32 o
  -4   7   9       23.83       18.71      3.36 o
  -3   7   9        5.99        5.82      2.84 o
  -2   7   9       61.34       74.18      9.42 o
  -1   7   9       10.24        9.35      4.79 o
   0   7   9       35.15       39.02      3.08 o
   1   7   9       20.12       16.88      2.94 o
   2   7   9       16.45       16.48      3.20 o
  -4   8   9        5.15        2.96      3.29 o
  -3   8   9       62.20       62.74      4.56 o
  -2   8   9       67.23       72.40      4.99 o
  -1   8   9      119.09      127.41      6.75 o
   0   8   9        2.25        2.32      3.04 o
   1   8   9       12.53       16.39      4.50 o
  -3  -9  10        2.03        2.55      1.59 o
  -2  -9  10      184.36      199.51     10.08 o
  -1  -9  10        5.99        5.68      2.39 o
   0  -9  10       12.52       11.62      3.32 o
   1  -9  10       77.25       85.32      9.49 o
  -4  -8  10       26.95       18.50      5.10 o
  -3  -8  10      128.98      111.45      7.65 o
  -2  -8  10        9.94        5.65      2.03 o
  -1  -8  10       25.05       23.25      7.10 o
   0  -8  10        0.10        3.19      2.25 o
   1  -8  10       69.82       62.02      4.33 o
   2  -8  10        1.16        2.31      3.03 o
  -5  -7  10       35.51       40.98      6.22 o
  -4  -7  10        3.57        2.39      3.99 o
  -3  -7  10      105.90      104.17      6.46 o
  -2  -7  10       48.25       55.68      9.20 o
  -1  -7  10       28.89       36.19      2.54 o
   0  -7  10        0.43        0.48      1.29 o
   1  -7  10       25.19       21.37      2.47 o
   2  -7  10        0.18       -2.49      3.51 o
   3  -7  10        4.32        4.87      2.65 o
  -6  -6  10       28.86       28.54      6.46 o
  -5  -6  10      177.76      189.87     10.53 o
  -4  -6  10        2.45        3.19      3.67 o
  -3  -6  10      817.62      808.97     55.57 o
  -2  -6  10        0.17        0.10      0.71 o
  -1  -6  10        1.85        2.46      1.10 o
   0  -6  10       31.84       34.73      2.25 o
   1  -6  10       43.79       47.30      3.12 o
   2  -6  10       36.50       39.03      4.39 o
   3  -6  10        9.99        7.86      2.39 o
  -6  -5  10       10.32       15.92      4.30 o
  -5  -5  10        2.76        1.68      2.34 o
  -4  -5  10       47.30       49.32      7.77 o
  -3  -5  10      177.65      177.00      3.83 o
  -2  -5  10      254.37      262.92      6.17 o
  -1  -5  10        0.16        1.21      0.88 o
   0  -5  10       31.68       25.34      1.82 o
   1  -5  10        4.64        5.99      2.04 o
   2  -5  10       10.10       11.35      1.73 o
   3  -5  10        6.18        2.87      2.22 o
   4  -5  10       16.75       21.97      3.12 o
  -6  -4  10       20.15        5.33      6.14 o
  -5  -4  10        4.71        4.32      1.78 o
  -4  -4  10       78.90       81.37      4.07 o
  -3  -4  10      836.87      913.59     14.19 o
  -2  -4  10       19.81       18.63      1.25 o
  -1  -4  10        6.20        4.80      1.04 o
   0  -4  10      226.78      240.25      5.25 o
   1  -4  10       33.69       32.92      2.46 o
   2  -4  10        9.36        7.21      1.88 o
   3  -4  10       53.55       45.83      4.45 o
   4  -4  10       27.26       15.80      6.76 o
  -7  -3  10       19.13       16.56      4.07 o
  -6  -3  10       41.32       38.53      5.46 o
  -5  -3  10       18.90       22.32      2.11 o
  -4  -3  10        5.38        6.82      1.68 o
  -3  -3  10      376.82      396.86      7.48 o
  -2  -3  10       22.58       27.87      1.88 o
  -1  -3  10       26.49       27.08      1.76 o
   0  -3  10      106.28      103.47      2.99 o
   1  -3  10       21.65       19.18      1.36 o
   2  -3  10        0.04       -0.30      1.08 o
   3  -3  10       18.30       12.70      2.84 o
   4  -3  10       25.96       20.26      2.89 o
  -7  -2  10      316.25      370.29     16.95 o
  -6  -2  10       32.20       39.12      3.67 o
  -5  -2  10        1.97        1.41      1.35 o
  -4  -2  10      217.49      227.99      4.20 o
  -3  -2  10      322.55      341.77      6.26 o
  -2  -2  10        0.01        0.37      0.65 o
  -1  -2  10       14.42       16.01      1.15 o
   0  -2  10       20.53       26.16      1.73 o
   1  -2  10       16.42       13.51      1.54 o
   2  -2  10        0.50       -1.43      0.95 o
   3  -2  10        0.06        1.98      2.34 o
   4  -2  10      209.48      203.21      9.77 o
  -7  -1  10      120.61      136.07      9.13 o
  -6  -1  10       10.25       11.76      2.49 o
  -5  -1  10        9.64        9.94      0.72 o
  -4  -1  10        5.30        5.38      0.74 o
  -3  -1  10        6.54        6.78      0.86 o
  -2  -1  10        2.39        3.18      0.65 o
  -1  -1  10       11.95       11.35      1.02 o
   0  -1  10        2.91        2.85      0.85 o
   1  -1  10       73.23       71.63      2.98 o
   2  -1  10        0.20       -1.07      0.85 o
   3  -1  10        0.14        2.74      3.26 o
   4  -1  10       10.17        8.19      2.46 o
  -7   0  10      306.50      455.53     29.98 o
  -6   0  10       31.17       34.88      5.04 o
  -5   0  10       39.80       37.66      2.20 o
  -4   0  10       97.38       94.96      3.13 o
  -3   0  10        0.02        0.20      0.65 o
  -2   0  10        0.19       -0.81      0.96 o
  -1   0  10       74.77       79.73      2.28 o
   0   0  10      318.06      338.98     10.87 o
   1   0  10       12.07       16.61      1.54 o
   2   0  10        4.43        6.71      1.62 o
   3   0  10        0.20       -0.44      2.02 o
   4   0  10       15.65        9.83      2.49 o
  -7   1  10       52.07       50.87      4.86 o
  -6   1  10       18.08       16.98      1.58 o
  -5   1  10       71.47       66.66      2.16 o
  -4   1  10       25.89       25.76      1.25 o
  -3   1  10        1.23        0.47      0.49 o
  -2   1  10       23.49       24.98      1.88 o
  -1   1  10      144.42      147.54      3.63 o
   0   1  10      589.97      654.62     12.74 o
   1   1  10        7.42        9.67      1.39 o
   2   1  10        9.39        4.87      1.63 o
   3   1  10        1.22        0.61      2.58 o
   4   1  10        6.08        3.47      2.86 o
  -7   2  10        4.45        4.94      2.14 o
  -6   2  10       14.76       15.31      2.98 o
  -5   2  10        7.30        5.71      1.40 o
  -4   2  10        0.05       -0.35      0.94 o
  -3   2  10       25.90       23.92      1.72 o
  -2   2  10       67.59       69.21      2.00 o
  -1   2  10      404.33      437.70      7.55 o
   0   2  10      754.23      827.91     16.13 o
   1   2  10       68.76       74.08      3.12 o
   2   2  10       55.84       52.99      6.48 o
   3   2  10        0.73       -0.01      3.57 o
   4   2  10        0.41       -1.68      2.50 o
  -6   3  10       12.97       19.94      2.89 o
  -5   3  10        9.78        7.28      2.02 o
  -4   3  10       31.11       26.99      2.39 o
  -3   3  10       46.88       45.82      2.74 o
  -2   3  10        3.37        3.34      0.70 o
  -1   3  10       11.61       12.10      1.28 o
   0   3  10      358.11      379.09      9.88 o
   1   3  10        0.00        0.43      1.43 o
   2   3  10       45.11       36.27      3.48 o
   3   3  10       34.58       43.98      3.70 o
  -6   4  10        7.82        9.83      3.60 o
  -5   4  10       66.68       75.38      5.03 o
  -4   4  10        9.14        1.74      1.79 o
  -3   4  10       41.61       41.29      2.61 o
  -2   4  10        5.93        4.82      1.12 o
  -1   4  10        0.80        0.45      0.72 o
   0   4  10      460.37      480.15     10.03 o
   1   4  10        6.64        6.13      2.26 o
   2   4  10       22.49       19.20      3.07 o
   3   4  10       48.11       46.73      4.37 o
  -6   5  10       26.16       28.52      5.42 o
  -5   5  10        1.92        3.32      2.17 o
  -4   5  10       22.19       29.23      3.14 o
  -3   5  10       27.42       24.68      4.28 o
  -2   5  10        0.01        0.13      1.68 o
  -1   5  10        0.82        0.68      1.33 o
   0   5  10       24.21       22.38      2.89 o
   1   5  10       24.46       26.27      5.78 o
   2   5  10       23.53       19.47      4.35 o
  -5   6  10       79.63      103.99      7.45 o
  -4   6  10      146.74      179.60      9.53 o
  -3   6  10       14.79       15.43      2.48 o
  -2   6  10       24.42       27.22      3.23 o
  -1   6  10      154.32      158.69      5.26 o
   0   6  10       10.34        8.53      1.76 o
   1   6  10       45.91       30.39      5.85 o
   2   6  10        1.22        3.48      2.13 o
  -4   7  10      180.10      183.87     32.21 o
  -3   7  10       12.87       12.35      2.50 o
  -2   7  10       26.25       30.51      6.93 o
  -1   7  10        0.81       -0.49      2.53 o
   0   7  10        0.12        2.13      4.34 o
   1   7  10        8.54       13.19      4.72 o
  -3  -8  11        1.43        0.96      6.06 o
  -2  -8  11       19.20       18.54      3.27 o
  -1  -8  11       20.80       19.30      2.86 o
   0  -8  11        4.99        1.13      2.47 o
   1  -8  11        0.81       -0.48      2.79 o
  -4  -7  11       11.46        1.12      6.38 o
  -3  -7  11       34.49       37.23      2.79 o
  -2  -7  11       18.20       18.00      2.49 o
  -1  -7  11       13.52       13.25      2.38 o
   0  -7  11        0.96       -0.36      2.36 o
   1  -7  11       38.98       35.69      3.66 o
   2  -7  11       12.72        4.72      2.74 o
  -5  -6  11        0.01       -4.83      5.90 o
  -4  -6  11        0.15       -4.15      3.19 o
  -3  -6  11       83.51       81.82      4.68 o
  -2  -6  11        0.87        0.84      1.62 o
  -1  -6  11       68.43       70.18      5.25 o
   0  -6  11       19.08       17.80      3.67 o
   1  -6  11        8.91        3.39      2.26 o
   2  -6  11        2.92        3.22      2.47 o
  -5  -5  11       45.21       46.24      4.72 o
  -4  -5  11       46.51       47.04      7.17 o
  -3  -5  11       13.69       12.77      1.98 o
  -2  -5  11      177.87      185.10      6.65 o
  -1  -5  11       42.88       40.19      2.24 o
   0  -5  11       11.47       10.92      1.60 o
   1  -5  11        9.00        6.68      1.70 o
   2  -5  11       63.39       54.78      3.94 o
   3  -5  11        6.49        4.20      2.33 o
  -6  -4  11       38.86       41.57     10.68 o
  -5  -4  11        7.19        7.58      3.29 o
  -4  -4  11       24.35       18.40      7.73 o
  -3  -4  11        5.38        4.18      0.88 o
  -2  -4  11        5.40        4.46      0.97 o
  -1  -4  11      151.12      154.54      5.76 o
   0  -4  11       34.74       30.06      2.43 o
   1  -4  11        5.73        1.71      1.24 o
   2  -4  11        0.51       -0.32      1.47 o
   3  -4  11        0.21        3.47      3.20 o
  -6  -3  11       27.28       34.50      4.07 o
  -5  -3  11        0.10       -0.78      1.62 o
  -4  -3  11        6.70        7.13      1.20 o
  -3  -3  11       15.82       15.02      2.00 o
  -2  -3  11       56.64       59.46      2.36 o
  -1  -3  11        3.25        3.44      1.03 o
   0  -3  11        9.17        6.66      1.13 o
   1  -3  11       14.07       11.73      1.81 o
   2  -3  11        0.46        1.28      1.60 o
   3  -3  11       18.28       13.80      3.20 o
  -6  -2  11        1.60        4.95      2.98 o
  -5  -2  11        0.40        0.96      1.75 o
  -4  -2  11        0.00       -0.92      0.84 o
  -3  -2  11      310.93      330.80      6.00 o
  -2  -2  11        0.84        0.70      1.03 o
  -1  -2  11        6.12        5.59      1.23 o
   0  -2  11        0.15        0.07      0.98 o
   1  -2  11      270.48      285.48      7.61 o
   2  -2  11       27.52       26.58      3.68 o
   3  -2  11        0.30        0.81      2.27 o
  -6  -1  11        0.02        0.96      3.99 o
  -5  -1  11        3.45        2.22      1.06 o
  -4  -1  11       50.49       48.63      1.58 o
  -3  -1  11      180.08      173.83      4.48 o
  -2  -1  11       38.84       40.74      1.67 o
  -1  -1  11       55.43       58.93      2.15 o
   0  -1  11       20.46       20.44      1.58 o
   1  -1  11        0.02        0.47      1.15 o
   2  -1  11        3.26        5.09      1.81 o
   3  -1  11       25.94       23.77      3.80 o
  -6   0  11        6.12        5.75      1.29 o
  -5   0  11       15.29        9.97      1.92 o
  -4   0  11       75.01       66.05      1.98 o
  -3   0  11      193.26      169.86      4.44 o
  -2   0  11       32.03       29.17      1.37 o
  -1   0  11       93.05       92.95      4.03 o
   0   0  11       63.19       60.85      2.98 o
   1   0  11       80.97       80.97      4.84 o
   2   0  11       11.76        3.05      7.77 o
   3   0  11       29.31       30.97      4.33 o
  -6   1  11        7.00        3.56      1.49 o
  -5   1  11       18.36       23.73      3.20 o
  -4   1  11        0.01       -0.45      0.91 o
  -3   1  11       50.64       40.83      1.88 o
  -2   1  11        0.98        1.42      0.76 o
  -1   1  11      118.78      125.07      4.67 o
   0   1  11      105.35      112.36      8.10 o
   1   1  11        5.13        8.24      1.53 o
   2   1  11        0.35       -2.71      2.15 o
   3   1  11        0.13       -3.35      2.24 o
  -6   2  11        7.11        9.74      2.41 o
  -5   2  11        3.25        2.63      3.75 o
  -4   2  11        8.38        8.62      1.46 o
  -3   2  11       74.37       66.85      2.09 o
  -2   2  11        1.31        0.22      0.63 o
  -1   2  11       94.87       96.61      2.85 o
   0   2  11        5.61        6.07      2.26 o
   1   2  11        8.36        7.72      2.45 o
   2   2  11       13.19        9.47      2.68 o
   3   2  11       14.72        2.69      6.17 o
  -6   3  11        3.35        2.71      3.35 o
  -5   3  11        2.93        2.64      2.26 o
  -4   3  11        4.17        2.24      2.07 o
  -3   3  11        3.72        2.34      2.00 o
  -2   3  11        3.06        1.74      1.21 o
  -1   3  11       46.68       46.55      2.13 o
   0   3  11       83.43       77.84      4.96 o
   1   3  11       95.15       97.22      4.67 o
   2   3  11       10.21       10.43      2.67 o
  -5   4  11        5.46        3.36      4.07 o
  -4   4  11       30.00       36.87      3.44 o
  -3   4  11       47.74       43.27      3.43 o
  -2   4  11       69.82       67.79      2.62 o
  -1   4  11        0.27        1.63      1.09 o
   0   4  11      189.24      211.98      7.32 o
   1   4  11       24.55       23.56      4.05 o
   2   4  11       13.44       15.51      3.28 o
  -5   5  11        0.23        2.39      3.28 o
  -4   5  11        0.01        1.34      2.47 o
  -3   5  11        4.90        4.65      2.34 o
  -2   5  11        1.57        1.16      1.64 o
  -1   5  11       13.27       12.40      1.26 o
   0   5  11       46.06       41.55      4.49 o
   1   5  11        0.98        1.15      2.16 o
  -4   6  11      156.19      173.27      8.39 o
  -3   6  11       22.12       25.04      3.52 o
  -2   6  11       43.90       39.71      3.87 o
  -1   6  11       10.57       12.44      2.31 o
   0   6  11      201.47      232.32     16.98 o
  -3  -7  12       22.66       15.94      4.78 o
  -2  -7  12      225.17      211.16     10.74 o
  -1  -7  12      135.79      152.54     10.20 o
   0  -7  12       34.33       30.83      3.61 o
  -3  -6  12       66.57       73.56      4.81 o
  -2  -6  12      227.94      252.59     46.24 o
  -1  -6  12       12.83       14.85      7.41 o
   0  -6  12        3.05        2.21      2.21 o
   1  -6  12       41.35       32.37      4.34 o
  -5  -5  12        0.10       -2.88      3.10 o
  -3  -5  12       36.61       37.97      6.94 o
  -2  -5  12      227.17      255.24     28.78 o
  -1  -5  12        0.33        0.80      2.45 o
   0  -5  12        0.00        3.72      2.36 o
   1  -5  12       26.45       21.29      2.85 o
   2  -5  12        8.07        6.21      3.11 o
  -5  -4  12        1.74        3.14      2.56 o
  -4  -4  12       16.51        5.74      4.30 o
  -3  -4  12        9.93        6.83      1.45 o
  -2  -4  12      235.10      256.67     10.48 o
  -1  -4  12       14.75       10.48      1.91 o
   0  -4  12       17.47       18.63      2.46 o
   1  -4  12       16.27       17.56      2.63 o
   2  -4  12       54.04       50.51      4.38 o
  -5  -3  12        1.62       -0.18      2.76 o
  -4  -3  12        2.41        3.34      0.93 o
  -3  -3  12       36.42       37.04      2.72 o
  -2  -3  12       73.12       83.12      6.75 o
  -1  -3  12        4.81        4.29      1.35 o
   0  -3  12       31.54       28.95      2.13 o
   1  -3  12       64.06       55.96      3.57 o
   2  -3  12        6.89        3.71      2.27 o
  -6  -2  12      241.48      277.43     21.52 o
  -5  -2  12        0.24       -0.27      2.75 o
  -4  -2  12       20.20       17.37      3.27 o
  -3  -2  12      240.68      242.89      8.07 o
  -2  -2  12       23.81       22.90      1.72 o
  -1  -2  12        5.46        6.10      1.37 o
   0  -2  12      107.92      111.75      5.20 o
   1  -2  12       38.04       31.78      2.83 o
   2  -2  12        8.71        8.97      2.47 o
  -6  -1  12      161.96      213.49     16.74 o
  -5  -1  12       24.26       28.22      2.55 o
  -4  -1  12        3.58        1.03      1.38 o
  -3  -1  12        0.35       -0.30      1.08 o
  -2  -1  12        1.02        2.52      1.06 o
  -1  -1  12        0.59        1.09      1.11 o
   0  -1  12        0.14        0.35      1.59 o
   1  -1  12      314.50      335.20     11.28 o
   2  -1  12       13.77       13.41      2.84 o
  -6   0  12        7.02        6.61      3.03 o
  -5   0  12        3.07        2.22      1.28 o
  -4   0  12        8.41        3.87      3.73 o
  -3   0  12        2.12        2.47      2.12 o
  -2   0  12       16.10       13.53      2.06 o
  -1   0  12       43.56       39.97      5.30 o
   0   0  12      240.52      242.35      8.67 o
   1   0  12      222.26      238.24     16.66 o
   2   0  12       36.40       32.66      3.36 o
  -6   1  12        5.24        2.28      2.53 o
  -5   1  12        2.24        5.97      2.23 o
  -4   1  12       17.91       15.78      2.18 o
  -3   1  12        3.88        2.99      1.11 o
  -2   1  12       65.23       65.83      3.05 o
  -1   1  12       30.00       29.73      2.21 o
   0   1  12        0.01       -0.11      1.34 o
   1   1  12      302.81      321.00     12.91 o
   2   1  12        2.61       -4.29      3.15 o
  -5   2  12       31.46       26.29      3.29 o
  -4   2  12        6.66        7.40      1.91 o
  -3   2  12       18.45       17.14      1.52 o
  -2   2  12       62.12       65.22      3.61 o
  -1   2  12       49.05       45.41      2.53 o
   0   2  12       65.17       60.48      3.43 o
   1   2  12      156.72      158.81      8.03 o
   2   2  12       14.00       12.51      3.70 o
  -5   3  12        3.14        1.90      2.53 o
  -4   3  12        7.15        4.96      2.90 o
  -3   3  12        8.88       10.05      1.75 o
  -2   3  12        0.98        1.40      0.85 o
  -1   3  12       14.79       12.43      1.80 o
   0   3  12        5.00        2.60      1.58 o
   1   3  12       36.62       34.12      4.47 o
  -4   4  12      265.41      368.68     16.68 o
  -3   4  12        1.39        1.03      1.73 o
  -2   4  12        7.97        7.36      4.18 o
  -1   4  12        8.28        4.98      2.47 o
   0   4  12       35.59       35.66      3.15 o
   1   4  12       60.56       54.51      5.91 o
  -3   5  12      184.97      177.54      7.38 o
  -2   5  12        1.29       -3.83      2.56 o
  -1   5  12        7.21        5.58      3.61 o
  -3  -5  13       26.93       24.21      3.27 o
  -2  -5  13       19.14       14.96      2.58 o
  -1  -5  13       33.36       29.26      3.56 o
   0  -5  13       30.24       40.98      6.38 o
  -4  -4  13        2.01        5.42      4.62 o
  -3  -4  13        7.26        9.18      6.14 o
  -2  -4  13      134.31      136.45     12.44 o
  -1  -4  13        0.49        1.26      2.42 o
   0  -4  13       10.54       10.51      2.95 o
  -4  -3  13       15.18       22.64      5.26 o
  -3  -3  13        0.53        1.67      2.95 o
  -2  -3  13      216.47      237.48     15.94 o
  -1  -3  13        8.45        6.83      2.97 o
   0  -3  13       46.06       52.54      9.33 o
   1  -3  13        1.69        1.59      2.34 o
  -5  -2  13        3.03       19.45      7.17 o
  -4  -2  13        5.12        2.26      4.62 o
  -3  -2  13       20.13       13.17      2.37 o
  -2  -2  13      177.17      217.98     10.14 o
  -1  -2  13       50.82       56.43      3.91 o
   0  -2  13       16.77       16.49      2.91 o
   1  -2  13        6.45       10.25      3.43 o
  -5  -1  13        4.74        6.06      1.66 o
  -4  -1  13       31.42       49.33      9.09 o
  -3  -1  13        1.10       -0.56      1.51 o
  -2  -1  13       80.39       86.04      5.98 o
  -1  -1  13        7.55        5.28      2.30 o
   0  -1  13       98.84       98.81      5.38 o
   1  -1  13        7.56        9.03      4.20 o
  -5   0  13       20.06       17.07      4.30 o
  -4   0  13        5.60        0.85      3.99 o
  -3   0  13        6.26        3.65      1.35 o
  -2   0  13       38.51       33.20      4.82 o
  -1   0  13        7.92        7.89      3.25 o
   0   0  13       81.24       84.09      5.09 o
   1   0  13       20.94       21.83      3.22 o
  -4   1  13        4.37        3.22      2.13 o
  -3   1  13       48.19       44.80      5.06 o
  -2   1  13        0.50       -1.01      1.50 o
  -1   1  13        5.99        3.89      2.26 o
   0   1  13        0.27        0.25      2.18 o
   1   1  13       67.88       62.90      4.55 o
  -4   2  13       14.17       18.26      2.96 o
  -3   2  13       17.05       22.72      3.20 o
  -2   2  13        1.07        3.33      2.22 o
  -1   2  13       15.93        8.86      6.22 o
   0   2  13        1.96        0.05      2.83 o
  -3   3  13        0.19       -0.51      2.01 o
  -2   3  13       17.78       20.83      2.78 o
  -1   3  13        1.78       -2.52      2.79 o
  -2  -2  14       41.31       37.97      7.10 o
  -2  -1  14        5.08        2.74      2.63 o
  -1  -1  14        8.62        7.87      3.09 o
  -2   0  14        4.92        4.15      3.35 o
 
